# Supplementary material for: Identification and characterization of a novel zebrafish (Danio rerio) pentraxin–carbonic anhydrase
Source: PeerJ. 2017 Dec 7;5:e4128. doi: 10.7717/peerj.4128 (PMC5723433; doi:10.7717/peerj.4128)
Supplement: Supplemental Information 1 — Raw data. [file peerj-05-4128-s001.fasta]

>ref|XP_012726090.1|
---MEILSAFVSAALVCLVN--GGAHTDIHWTYQ-EGALDQKHWANKYPACGGKKQSPID
IQRSKVKYDPGMLQLELSGYDAQ-KGNFRMTNNGHTVQIDLPPSMKITKGLPNEFTAVQL
HLHWGGQDQEESGAEHTIDGVRYMAELHIVHYNSGKYKNFTEAQDKHDGLAVLAFVYDDS
HYENTYYSDFISNLGKIKFAGQSMYISDINVRSMLPENLNDFFRYEGSLTTPPCHESIIW
TVFDTPITLSDNQITKLERSLMDLDNKTLWNDYRIAQPLNDRVVESSFRQK------KSC
LQDVIEYRFQKIEGLITSLGDMYLGGH---PRSRHSK---------------YDHSDLFP
LVLNFEDRNTQSYALAHLSHLIDLDAFTVCMHVLLK-AGGVHTVISYSSGGHDNELMVSI
SQDTSAMEVGLWIGNEFVNMPHNTKTQDWANYCITWSSHSGGVDLWINGMVGESRHLQSS
YIISHGGTFILGKDQDGFLGVSNADGFVGKMTDVNVWDYVLTKAEIRDQFLCGKNSTVVG
NMLSWGSSKFSMYGGVQLDNQYRCS-----------
>ref|XP_007570993.1|
---MEILSAFVSAALVCLVN--AGAHTDIHWTYK-EGALDQTHWATKYPACGGKKQSPID
IQRRNVRFNQNMLQLELSGYETQ-KGNFRMTNNGHTVQIDLPPSMKITKGLPGQFTAVQM
HLHWGGLDLEESGAEHTIDGSRYMAELHVVHYNSDKYKSFSEAKDKSDGLAVLAFVYDYG
HFENTYYSDFISNLEKIKYAGQSMNISSIAVRDMLPENLSHFFRYEGSLTTPPCFESIIW
TVFDTPISLSHNQIKKLESTLMDIDNKTLWNDYRIAQPLNDRVVESSFMPRLGK--GTFC
QQDEIESKLLKIEGLITSLGKNMYSGIGGRSSSRHSK---------------YDHGELFP
LVLNFEDRNSVSYALAPL-SRMTLDAFTVCMHVLLR-APGVHTVISYSSSIHDNELMISI
SQDANAREVGLWIGDDFVNMPHGFNTQDWTNYCVTWSSHSGGVDLWINGKVGEQRHLQSS
HMINLAGEFVLGKDQDGVLGISDSDAFVGKMTDVNVWDYVLTTAEIRDQVLCESNSTVVG
NVLSWGSSRFKMYGGVQLDNQYRCS-----------
>ref|XP_008411549.1|
---MEILSAFISAALVCLVN--AGAHSDIHWTYK-EGALDQMHWATKYPACGGKKQSPID
IQRRNVRFNQNMLQLELTGYDAQ-KGNFRMINNGHTVQIDLPPSMKITKGLPGQFTAVQM
HLHWGGLDLEESGAEHTIDGSRYMAELHVVHYNSDKYKSFSEAKDKSDGLAVLAFVYDYG
HFENTYYSDFISNLEKIKYAGQSMNISSIDVLSMLSENLSHFFRYEGSLTTPPCFESIIW
TVFDTPITLSHNQIRKLESTLMDVDNKTLWNDYRIAQPLNDRVVESSFMPRLGK--GTFC
QQDEIESKLLKIEGLITSLGKNMYSGIGGRPSSRPSK---------------YEQGELFP
LVLNFEDRNSVSYALAPL-GRMDLDAFTVCMHVLLR-APGVHTVLSYSSGIHDNELMVSI
SEDANAREVGLWIGDDFVNMPHGFSTQDWTNYCVTWSSHSGGVDLWINGKVGEQRHLQSS
HRINLAGAFVLGKDQDGVLGISDSDAFVGKMTDVNVWDYVLTTAEIRDQVLCERNSTVVG
NVLSWGSSRFKMYGGVQLDNQYRCS-----------
>ref|XP_004070439.1|
---MEVLSAILSALLLRFVA----ADNRIHWTYT-EGALDQQHWATEYPACAGKKQSPID
IQRRNVKHNPNMLQLELSNYDAQ-QGKFLMTNNGHTVQINLPPTMTISQGLPGIYTAVQM
HLHWGGSHQEASGAEHTIDGVRYMAELHIVHYNSEKYRSFSEAKDKKDGLAVLAFVYDDG
HFENTYYSDFIANLEKIKYAGQSMNITSIDVRSMLPENLNHFFRYEGSLTTPPCFESIIW
TVFDTPITLSQNQIRRLESTLMDIDNKTLWNDYRIAQPLNDRVVESSFLPRVRK--GSFC
LQDVIESRLEKIEGLITSLGKNLYSG-GNRS-PNPPR---------------YDHSDLFP
LVLGFPERNYGSYALARLNHPMDLDSFTVCMHVLPQ-GPGVHTVISYSSDGNDNELTVSI
SKDAESGEIGLWIGNEFVNMPHTFRSQDWTNYCITWSSHTGGADIWVNGMLGEQRHLRSG
YTIHPGGEFILGKDQDGVLGLSDADAFVGKMTDVNVWNYVLSTAEIRTQMSCGRNTSTVG
NVFSWGSTKLSIYGGVQLDSQYRCI-----------
>emb|CAF93821.1|
---MELILVFVS-ALVCVV-NAGVHLDGIHWTYK-EGALDQMHWPTKYPACGGKKQSPID
IQQRNVRFNPDMLQLELSGYDAQ-QGTFLMTNNGHTVQIDLPPTMVITEGLPGKYTAVQM
HLHWGGWDLEASGAEHTIDGVRYMAELHVVHYNSDKYKSFIEARDKPDGLAVLAFFYDDG
HFENTYYSDFIANLGKIKYAGQSMYISSLDVRSMLPENLNHFFRYQGSLTTPPCYESILW
TVFDTPITLSHNQIRKLESTLMDLDNKTLWNDYRIAQPLNDRVVESSFLPRLGK--GTFC
RQDEIESKLLKIEGLITSLGKQLYA----------------------------ERTGLFP
LVLNFQHSNDITYALAHVSHP-DMNAFTVCLHVLPQ-DQGSQTVLSYTSSEHENEVAISI
SADGDSREVGLWIGNEFVNLPHSFKAHVWTNYCVTWSSQTGGAELWINGMVGEQRHLKRG
YSVSLSGVFILGRDQDGLLGISNSNAFVGKMTDVNVWDYILSTADIRDQMSCERNSTVVG
NVLSWGTTRLGLYGGVELDGQYRCS-----------
>ref|XP_011620264.1|
---MEQICVFASALFFCVV-SAGVHLDGIHWTYT-EGALDQMHWPTKYPACGGKQQSPID
IQRRNVRFNPDMLQLKLSGYNAQ-RGDFLMTNNGHTVQIDLPPTMMITEGLPGKYTAVQM
HLHWGGWDLEASGAEHTIDGIRYMAELHVVHYNSDKYKSFIEARDKPDGLAVLAFFYDDG
HFENTYYSDFISNLGKIKYAGQSMNISSLDMRSMLPENLNHFFRYQGSLTTPPCYESILW
TVFDTPITLSHNQIRKLESTLMDLDNKTLWNDYRIAQPLNDRMVESSFLPRLGK--GTFC
RQDEIESKLLKIEGLITSLGKYLYAG-GIRGSGPQNK---------------NEHTGLFP
LVLNFQDNNDGGYALAHVSHPIYLNAFTICMHVLSK-PEEINTVLSYSSSEHDNEITISI
TEDMNAREVGLWIGNAFVNLPHSFRAHDWTNYCVTWSSDLGAAELWINGMVGEQRYLKSG
YSVSLSGVFILGRDQDGVLGISNSNAFVGKMTDVNMWDYRLSTADIRDQMSCEGNSTVVG
NVISWGTTRLSLYGGVELDGQYRCS-----------
>ref|XP_013875818.1|
--METLLSAFVSTVFICVV-SAGDPHEDIHWTYK-EGALDQMHWATKYPECGGRKQSPID
IQRRNVRYNSDMLQLELSGYDHQ-KGTFLMSNNGHSVQIDLPPTMMITQGLPGKYTAVQM
HLHWGGWDLEASGAEHTIDGIRYMAELHVVHYNSDKYTSFSEAKDKPGGLAVLAFFYEDG
HFENTYYSDFISNLAKIQFAGQTMNISNIDVRSMLPENLNHFFRYEGSLTTPPCFESIIW
TVFDTPITLSHNQIRKLESTLMDIDNKTLSNDYRIPQPLNDRVVESSFLPRLGK--GTFC
RQDEIESKLLKIEGLITSLGKNMYSG-DV-PGSRPSR---------------YDRGGLFP
LVLSFNDKNAISYALTHLTHPMDLDSFTVCVHVLLK-VEGSHTVLSYSSHGVDNELMISI
NEDSDAREVGLWIGNEFINLPHNFMSQDWTNYCVTWSSHTGGAELWVNGKVGEQRYLRSS
YTISPGGVFILGKDQDGLLGISNDDAFVGKLTDVNVWDYVLSAADIRNQMSCKNTSAVVG
NVLSWGSTKLSFYGGVQLDNVYRCS-----------
>ref|XP_005478239.2|
---MEIFCVFFSAIFAYVV-GDAIPHHGIHWTYK-EGALDQMHWATQYPACGGKKQSPID
IQRRNVRHNPDMLQLELSGYDAQ-TGTFLMSNNGHSVQIELPPSMKITEGLPGKYTAVQM
HLHWGGWDLEASGAEHTIDGIRYMAELHVVHYNSDKYKSFTEARDKPDGLAVLAFFYEDG
HFENTYYSDFIANLEKIKYAGQSMNIHHLDVRSMLPENLNHFFRYQGSLTTPPCYESILW
TVFDTPITLSHNQIRKLESTLMDMDNKTLWNDYRITQPLHERIVESSFLPRLGK--GTFC
RQDEIESRLLKIEGLITSIGKNIHSG-GFHN-SRPTR---------------YETGSLFP
LVLNFQEKDSDSYALASLSHPMDLDAFTVCMHVLPQ-IEGVHTVISYSSSGNDNELMISL
GEDRDAREVGLWIGNEFVNLPHNFKPKDWANYCVTWSSHTGGAELWINGRVGEQRYLRSG
YRIRSGGVFILGKDQDGLLGIFNADAFVGKMTDVNVWDYVLSTADIRDQMQCMNNSTVVG
NVFSWGNTKLSMYGGVQLDSQYRCS-----------
>ref|XP_006785611.1|
---MEIFCVFFSALFAYVV-GDAIPHHGIHWTYK-EGALDQMHWGTQYPACGGKKQSPID
IQRRSVRHNPDLLQLELSGYDAQ-KGTFLMSNNGHSVQIDLPPSMKITEGLPGKYTAVQM
HLHWGGWDLEASGAEHTIDGIRYMAELHVVHYNSDKYKSFTEARDKPDGLAVLAFFYEDG
HFENTYYSDFIANLKKIKYAGQSMNISDLDVRSMLPENLNHFFRYQGSLTTPPCYESILW
TVFDTPITLSHNQIRKLESTLMDMDNKTLWNDYRIAQPLNGRKVESSFLPRLGK--GTFC
RQDEIESRLHKIEGLITSIGKNIHSG-GFHN-SRPTR---------------HETGSLFP
LVLNFREKDSGSYTLASLSHPMDLDAFTVCMHVLPQ-VEGVHTVISYSSNGNDNELMISL
GEDRDAREVGLWIGNEFVNLPHNFKPKDWVNYCITWSSHTGGAELWINGMVGEQRYLRRD
YTIRSGGVFILGKDQDGLLGIFNADAFVGKMTDVNVWDYVLTTADIRDQMQCINNSMVVG
NVFSWGNTKLSMYGGVQLDSQYRCS-----------
>ref|XP_005914985.1|
---MEIFCVFFSALFAYVV-GDAIPHHGIHWTYK-EGALDQMHWATQYPACGGKKQSPID
IQRRNVRHNPDLLQLEFSGYDAQ-KGTFLMSNNGHSVQIDLPPSMKIIEGLPGKYTAVQM
HLHWGGWDLEASGAEHTIDGIRYMAELHVVHYNSDKYKSFTEARDKPDGLAVLAFFYEDG
HFENTYYSDFIANLKKIKYAGQSMNISNLDVRSMLPENLNHFFRYQGSLTTPPCYESILW
TVFDTPITLSHNQIRKLESTLMDMDNKTLWNDYRIAQPLNGRIVESSFLPRLGK--GTFC
RQDEMESRLHKIEGLITSIGKNIHSG-GFHS-SRPTR---------------HETGSLFP
LVLNFREKDSGSYALASLSHPMDLDAFTVCMHVLPQ-VEGVHTVISYSSNGNDNELMISI
GEDRDAREVGLWIGNEFVNLPHNFKPKDWVNYCITWSSHTGGAELWINGMVGEQRYLRRD
YTIRSGGVFLLGKDQDGLLGIFNADGFVGKMTDVNVWDYVLTTADIRDQMQCMNNSMVVG
NVFSWGNTKLSMYGGVQLDSQYRCS-----------
>ref|XP_004554282.1|
---MELFCVFFSALFAYVV-GDAIPHHGIHWTYK-EGALDQMHWATQYPACGGKKQSPID
IQRRNVRHNPDLLQLEFSGYDAQ-KGTFLMSNNGHSVQIDLPPSMKITEGLPGKYTAVQM
HLHWGGWDLEASGAEHTIDGIRYMAELHVVHYNSDKYKSFTEARDKPDGLAVLAFFYEDG
HFENTYYSDFIANLKKIKYAGQSMNISNLDVRSMLPENLNHFFRYQGSLTTPPCYESILW
TVFDTPITLSHNQIRKLESTLMDMDNKTLWNDYRIAQPLNGRIVESSFLPRLGK--GTFC
RQDEMESRLHKIEGLITSIGKNIHSG-GFHS-SRPTR---------------HETVSLFP
LVLNFREKDSGSYALASLSHPMDLDAFTVCMHVLPQ-VEGVHTVISYSSNGNDNELMISL
EEGRDAREVGLWIGNEFVNLPHNFKPKDWVNYCITWSSHTGGAELWINGMVGEQRYLRRD
YTIRSGGVFLLGKDQDGLLGIFNADGFVGKMTDVNVWDYVLTTADIRDQMQCMNNSMVVG
NVFSWGNTKLSMYGGVQLDSQYRCS-----------
>ref|XP_005733115.1|
---MELFCVFFSALFAYVV-GDAIPHHGIHWTYK-EGALDQMHWATQYPACGGKKQSPID
IQRRNVRHNPDLLQLEFSGYDAQ-KGTFLMSNNGHSVQIDLPPSMKIIEGLPGKYTAVQM
HLHWGGWDLEASGAEHTIDGIRYMAELHVVHYNSDKYKSFTEARDKPDGLAVLAFFYEDG
HFENTYYSDFIANLKKIKYAGQSMNISNLDVRSMLPENLNHFFRYQGSLTTPPCYESILW
TVFDTPITLSHNQIRKLESTLMDMDNKTLWNDYRIAQPLNGRIVESSFLPRLGK--GTFC
RQDEMESRLHKIEGLITSIGKNIHSG-GFHS-SRPTR---------------HETGSLFP
LVLNFREKDSGSYALASLSHSMDLDAFTVCMHVLPQ-VEGVHTVISYSSNGNDNELMISL
EEGRDAREVGLWIGNEFVNLPHNFKPKDWVNYCITWSSHTGGAELWINGMVGEQRYLRRD
YTIRSGGVFLLGKDQDGLLGIFNADGFVGKMTDVNVWDYVLTTADIRDQMQCMNNSMVVG
NVFSWGNTKLSMYGGVQLDSQYRCS-----------
>ref|XP_010739228.1|
----MELSVFVSAFLLCVV-NAGIPHDGIHWTYA-EGALDQMHWPTKYPSCGGKKQSPID
IQRRRVRHNPDMLQLELNGYDAQ-KGTFLMSNNGHSVQIDLPPTMVITKGLPGKYTAVQM
HLHWGGWDLEASGAEHTVDGIRYMAELHVVHYNSDKYNSFTEARDKPDGLAVLAFFYDDG
HFENTYYSDFISTLDKIKYAGQSMNISNIDVRSMLPENLNHFFRYQGSLTTPPCYESILW
TVFDTPITLSHNQIRKLESTLMDMDNKTLWNDYRIAQPLNDRVVESSFLPRLGK--GTFC
RQDEIESRLHKIEGLITSLGKHMHSG-GFRN-PRPAT---------------YESRGLFP
LVLNFQEQNAGSYALARLSHPMDLSAFTVCMHVLPQ-LKGLHTAISYASNGNDNELMISI
SEDRDAKEVGLWIDNEFINLPHNFRSHDWANYCITWSSNNGGVQLYINGMVGEQQHLKSG
YTISPGGVFILGKDQDGLLGISNANAFVGKMTDVNVWDYVLTTADIRDQMSCERNSTMVG
NVFSWGTTQLSLYGGIELDSQYRC------------
>ref|XP_008317045.1|
---MKLLSLFTTAVWICVA-TAGIRHDDIHWTYT-EGALDQMHWPTKYPACGGKKQSPID
IQRRKVRHNPDILQLELAGYDTQ-RGTFRMSNNGHTVQIDLPPTMMITKGLPGKYTAVQM
HLHWGGWDLEASGAEHTIDGIRYMAELHVVHYNSDKYKSFSEAKDKPDGLAVLAFFYDDG
HFENTYYSDFISNLDKIKYVGQSMNISSINVRSMLPENMNHFFRYQGSLTTPPCYESILW
TVFDTPITLSHNQIRKLESSLMDMDNKTLWNDYRMAQPLNDRVVESSFLPRLGK--GTFC
RQDEIESKLLKIEGLITSLGRIVHSG-GQRN-TKASR---------------NEPRALFP
LVFNFPEKNSGSYALARLSHSMDLDSFTVCMHVLPQ-IEGIHTVISYASNSNENELMISI
GEDRDGKEVGLWIGNEFVNLPHNFKSRDWANYCVTWSSHTGGAELWINGMVGEQRYLQSG
YTINPGGVFILGKDQDGLLGISNTDAFVGKMTDVNVWDYVLTTADIRDQMSCEKNSTVVG
NVFSWGSTELSLFDGVQLDSQYRCN-----------
>ref|XP_010793030.1|
---MEFLSVFVSSVLICVISAAGIAHDGIHWTYT-EGALDQMHWPTKYPSCGGKKQSPID
IQRRSVRHNPDMLQLELNGYDAQ-SGNFLMSNNGHSVQIDLPPTMMITKGLPGKYTAVQM
HLHWGGWDLEASGAEHTIDGIRYMAELHVVHYNSDKYKSFTEARDKTDGLAVLAFFYDDG
HFENTYYSDFISNLDNIKYTGQSMNISGIDVRSMLPENLNHFFRYEGSLTTPPCYESILW
TVFDTPITLSHNQIRKLEHTLMDIHNQTLWNDYRMAQPLNSRVVESSFLPRLGK--GTFC
RQDEIESRLLKIEGLITSLGKHIHTS-GHHNPSRPTR---------------LETRALFP
LVLHFQEKNSGSYALARLGHPMELDSFTVCMHVRPQ-LEGVHTVISYSSNGNDNELTISI
VEDRDSREVGLWIGNEFVNLPHNFKSHKWANYCITWSSLTGGAELWINGMVGEQRYLKNG
YTISPDGVFIVGKDQDGLLGISNADAFVGKMTDINVWDYVLTTADIRDQLSCETNGTVMG
NVFSWGSTELSLFGGVQLDSQYRC------------
>ref|XP_008294025.1|
---MDTLSVFVSAVLVSVV-GAGIPHDGIHWTYT-EGALDQMHWPTKYPACGGKKQSPID
IQRRSVRHNPDILQLELSGYDAQ-MGNFLMSNNGHSVQIDLPPSMMITKGLPGKYTAVQM
HLHWGGWDLEASGAEHTIDGIRYMAELHVVHYNSDKYKSFTEARDKPDGLAVLAFFYDDG
HFENTYYSDFISNLDRIKYAGQSMNISSINVRSMLPENLNHFFRYEGSLTTPPCYESILW
TVFDTPITLSHNQIRKLESTLMDMDNKTLWNDYRIAQPLNDRVVESSFLPRLGK--GTFC
RQDEIESKLLKIEGLITSLGKNMHSG-GLRN-PRPTR---------------YEPRALFP
LVLNFQEKNAGSYALARLSHPMDLDSFTVCMHVLPQ-VEGIHTVISYSSNGNDNELMISI
GEDRDSKEVGLWIGNEFVNLPHNFKSHDWANYCITWSSHTGGAELWINGMVGEQRYLKSG
YTVSPGGVFILGKDQDGLLGISNADAFVGKMTDVNVWDYVLTTADIRDQMSCESNSTAVG
NVFSWGSTKLSLFGGVQLDSQYRCS-----------
>ref|XP_002666525.1|
---MEQLTLVLL--FVTSLNFASAGVDGDYWTYS--GELDQKHWAEKYHDCGGQQQSPID
IQRRKVRYSPRMQQLELTGYEDI-RGSFLMKNNGHSVEIQLPSTMKITKGFPHQYTAVQM
HLHWGGWDLEASGSEHTMDGIRYMAELHVVHYNSEKYPSFEEAKNKPDGLAVLAFFFEDG
HFENTYYSDFISNLANIKYVGQSMSISNLNVLSMLSENLSHFYRYKGSLTTPPCFESVMW
TVFDTPITLSHNQIRKLESTLMDHDNKTLWNDYRMAQPLNERVVESTFLPRLSK--GGMC
RQEEIEAKLKRIESLILSLDKKAVQG----------------------------KQPISP
LVLYFPQKNVESFAVVNLTHPMELKSFTACMNVQIP-PIRDLTVLSYST-SHDNELMISL
G-----SEVGLWIGDEFVNLSFDLPSSDWTNYCLTWASHNGGAELWVNGVVGKERYIRTG
YIIPAGGRLILGKDQDGFLGISVNDAFVGHMSDVNIWDYVLTEGEIVEQMSCDNG-KVKG
NVLSWGVTQLSLYGGVQLQGEQVCHRDNNNNRETEK
>ref|XP_009295179.1|
---MEQLTLVLL--FVTSLNFASAGVDGDYWTYS--GELDQKHWAEKYHDCGGQQQSPID
IQRRKVRYSPRMQQLELTGYEDI-RGSFLMKNNGHSVEIQLPSTMKITKGFPHQYTAVQM
HLHWGGWDLEASGSEHTMDGIRYMAELHVVHYNSEKYPSFEEAKNKPDGLAVLAFFFEDG
HFENTYYSDFISNLANIKYVGQSMSISNLNVLSMLSENLSHFYRYKGSLTTPPCFESVMW
TVFDTPITLSHNQIRKLESTLMDHDNKTLWNDYRMAQPLNERVVESTFLPRLSK--GGMC
RQEEIEAKLKRIESLILSLDKKAVQA-----SRPSST---------------GGKQPISP
LVLYFPQKNVESFAVVNLTHPMELKSFTACMNVQIP-PIRDLTVLSYST-SHDNELMISL
G-----SEVGLWIGDEFVNLSFDLPSSDWTNYCLTWASHNGGAELWVNGVVGKERYIRTG
YIIPAGGRLILGKDQDGFLGISVNDAFVGHMSDVNIWDYVLTEGEIVEQMSCDNG-KVKG
NVLSWGVTQLSLYGGVQLQGEQVCHRDNNNNRETEK
>ref|XP_007246352.1|
---MK---LLA---LLIHVVWVGFSWAGVHWTYQ-EGDLDQMHWPEKYPSCGGRKQSPID
IQRRSVRFNPHLLQLELTGYGEVKNGNFLMTNNGHSVQINLPPSMKITKGLPSRYTAVQM
HLHWGGWDLEASGAEHTLDGIRYMAELHVVHFNSEKYKTFEEAVDKPDGLAVLAFFYEDG
HFENTYYSEFINNLAKVRYAGQSMNISSLNVRSMLPENLANFFRYEGSLTTPPCFESILW
TVFDTPITLSHNQIRKLESTLMDLENKTLWNDYRMAQPLNDRVVESSFIPRLGK--GTFC
RQEEIEAKLSNIESMITSLGKHVYSEA--SGSKP--R---------------DKDEAIYP
LVLHFPENKLGSYAVVNVAHSMNLHSFTACMNLYMR-PRPVHTVLSYSSSGNDNELTITM
G-----HEIGLWIGNEFVNLPHNHHAHSWAHYCVTWASHTGGAEVWINGVVGDEQYLRAG
YTIRPGGVLILGKDQDGFLGISDSDAFVGQMTEVNVWDYVLSADDIREQMHCEGK-MAKG
NVLSWGITRMSLYGGVQLENEHSCS-----------
>gb|KPP63671.1|
-----------------------------------------MHWVEKYPACGGRLQSPID
IQRRSVRYNYSLPLLELTGYDQQ-KGNFLMTNNGHSVQINLPPTMMITKGLPARYTAVQM
HLHWGGWDLEASGAEHTLDGIRYMAELHVVHYNSEKYKSFDEAVDKPDGLAVLAFFYEDG
HFENTYYSDFISNLAKVKFAGQSMNISTINVRSMLPENLSQFYRYQGSLTTPPCYESILW
TVFDTPITLSHNQIRKLEHTLMDLDNKTLWNDYRIAQPLNGRVVESTFRPRLGK--GTFC
RQEEIEAKLLKIEGLLTNLGKQVNSG----------------------------ARVITP
LVLQFTERRTESYALVHSTHTMQLQAFTACMHVRIV-PGGVHTVLSYSTSTNDNELVISV
G-----YEVGLWIGNAFLNFPLDLQSTEWVNYCLTWASHSGGVELSVNGMVGEEQYLQSG
YTVQPGGILMLGKDEDGFLGISDMDAFVGHMTDVNVWDYVLSPSEIREQMSCGNS-TMKG
NVLNWGVTQLSLYGGVRLVTDNRCP-----------
>ref|XP_012681508.1|
--------------------------------------MDQMHWAEEYPACGGHKQSPID
IQRRNVRHNPRMPELELTGYDEI-NGKFLMTNNGHSVQIDLPPTMMITEGLPDRYTAVQM
HLHWGGWDLEASGAEHTVDGIRYMAELHVVHYNSEKYKSFAEAKDKSDGLAVLAFFYEDG
HFENTYYSDFISNLAKVKYAGQSMNLSTINVRSMLPENMNHFFRYEGSLTTPPCYESIIW
TVFDTPITLSHNQIRKLESTLMDHDNKTLWNDYRIAQPLNDRVVESSFLPRLGK--GSFC
RQEEIEFKLLKIESLITSLGKYIRTSA--MGDARPTR-----------------PRALYP
LVLHFTERNTGSYALAHLTHPMSLQSFTACMGIRTRYPGEAHTIFSYSTPAHDNELVVTM
G-----QDVGLWIGNEFVSLPHDLRAFNWAHYCMTWASHTGGAELWINGMVGEEQYLRAG
YTVASGGMFILGKDQDGFLGISDQDAFVGHMTDVNVWDYVLSAGEIREQMSCENG-TVRG
NVLSWGVTQLSLYGGVQLDTDHRCP-----------
>ref|XP_010902628.1|
---MECFSLFI---HFLLVNVASAGVDGIHWTYS-EGALDQKHWAKEFPACGGQKQSPID
IQRRNVRHNPNMLQLELKGYGPM-KGNFLMTNNGHSVQIDLPPSMVITNGLPNKYTAVQM
HLHWGGWDLEESGAEHTLDGIRYMAELHVVHYNSEKYSSFDEARNKTDGLAVLAFFYEDG
HFENTYYSDFINNLAKVKYAKQSMNISTLNVRSMLPENLNQFFRYQGSLTTPPCYESVLW
TVFDTPITLSHNQIRKLESTLMDMNNKTLWNDYRMAQPLNDRVVESSFLPRLGK--GTFC
RQDEIETKLLRIESLINSLGKQMHSV----------------------------SRVLSP
MVLHFPERNTRSYAMAHLTHPMDLHSFTACMHVKTP-PVGIHTVLSYSSQGKDNELMISI
G-----YEVGLWIGNEFVNLPHNFHSHEWANYCVTWSSHSGGADLTINGLVGEEQYIRGG
YTLSPAGVFILGKDQDGFLGISDADAFMGYMTDINVWDYVLTAAEIREQRSCDNKVPLRG
NVFSWGVTPLSLYGGVQLETDYRCP-----------
>ref|XP_013989824.1|
---MECFSFFV---QLMLVSVASAGIDGIHWTYT-EGALDQVHWAEHYPACGGRKQSPID
IQRQNVLHNPHMTRLELTGYDAQ-RGNFLMKNNGHSVEIVLPPSMVITKGLPGRYTAVQM
HLHWGGWDLEESGSEHTLDGIRYMAELHVVHYNSDKYKSFQEASNKPDGLAVLAFFFEDG
HFENTYYSDFINNLEKVKYTGQSLNISTLNVRSMLPENLKHFYRYQGSLTTPPCYESILW
TVFDTPITLSHNQIRKLESTLMDMANRTLWNDYRMAQPLNDRVVESSFLPGPRK--GAFC
RHDEIESKLLKIEGLITSLGKHIRSSA--IGDARPSE---------------HEPRAMSP
LVLHFPESNTESYARAHLAHSMDLHSFTACMHLRTR-PGWVHTVLSYYSQGNDNELMITM
G-----YEVGLWIGNEFVNLPHNFHSRDWANYCVTWSSHSGGAELWINGVVGEEQYLQRG
YTVSPAGVFILGKDQDGFLGISDTDAFVGQITDVNVWDYVLNSSEIREQMSCEDTPSPRG
NVFSWGVTPLSLYGGVQLETDYRCH-----------
>ref|XP_014002952.1|
---MECFSLFV---HFMLVSVASAGIDGIHWTYT-EGALDQVHWAEEYPACGGRRQSPID
IQRRSVRHNPHMLQLELTGYDAQ-KGNFLMKNNGHSVEIVLPPSMVITKGLPGGYTAVQM
HLHWGGWDLEESGAEHTLDGIRYMAELHVVHYNSDKYKSFQEASDKPDGLAVLAFFYEDG
HFENTYYSDFISNLGKVKYAGQSMNISTLNVRSMLPENLNHFFRYQGSLTTPPCYESILW
TVFDTPITLSHNQIRKLESTLMDMDNKTLWNDYRMAQPLNDRVVESSFLPRLGK--GTFC
RQDEIESKLLKIEGLITSLGKHIHSSA--IGDARPSK---------------QEPRVMSP
LVLHFPERNTESYARAHLAHSMDLHSFTACMHLRTR-PGEIHTVLSYSSQGNDNELMITM
G-----YEVGLWIGNEFVNLPHNFHSRDWVNYCVTWSSHSGGVELWINGLVGEEQYLRRG
YTVSPAGVFILGKDQDGFLGISDMDAFVGQMTDVNLWDYVLSSSEIQEQMSCENTTSPRG
NVLSWGVTPMSLYGGVQLETDYRCH-----------
>ref|XP_007900354.1|
----------------------MFQFTQGHWTYQ-EGDMDEEHWESQYPACAGKHQSPID
IQRKKTKYNPHLPQIQLSGYDAHYEEPLRLTNNGHSVALGVPPNLFISHGLQNKFTAVQM
HFHWGGLDLESSGSEHTVDGMRYIAELHIVHYNSEKYKTFEEAHDKEDGLAVLAFFYEDG
HFENTYYSDFISSLGKVRYAGQTTQMHHLDISTMLSDDLSQFYRYKGSLTTPPCFESITW
TVFDTPIKLSHNQIRLLENSVLDWENKTLRNDYRHAQLVNDRTIEASFQTDLVR---GSC
HLDEINEKLEKIETILHKFQLNAEAGQA------------------------GIELASHP
-AFHFSEGRRESYVEIRTLRSMDLRSFSVCMWIRTK-DSRSKILLSYATKGSDNELVISV
G-----LDWGLWIGGHFVNIGFHFNSKDWVHYCLTWRSQSGSAEMWINGLSGKEKRIKRG
HVLRKGGTLLLGKDQDGFEGIF-SDVFVGDMTAVNMWDYVLRPAEIRELMECKHR-WKKG
NVIAWGKSAVTLFGGVRVEDDNSCLG----------
>ref|NP_001085550.1|
MARLLHLGLYLFIVLSCH----LTNSHVVEWTYQ-EGELDEANWGKKYPTCAAKHQSPID
IQRKKVRHNPELTQLELIGYDGPLTGHFKVTNNGHSVQIDLPSTMTIKKGLNSLYTAVQM
HLHWGGLESETSGSEHTIDGMRYLAELHIVHYNSGAYKSFDEAKDKPNGLAVLAFLYTTG
NYENTYYSDFISKLAKIRYAGQETEMHTLDVMAMLPENLVNFYRYDGSLTTPPCTENVLW
TVFDSPVFLSKTQIDLLENTLLDWHNKTLRNDYRHAQPWHDRTVEASFHPKMPK---DSC
-QQEISNKLLLIETELQDMKKRADSSKSRL---------------------LVSGSPSYP
-SFYFSKDHLAARVEVRPAESMKMARFTICVWVRTK-NEGSQTIFSYSTNNRDNELVLSV
G-----NDIGVWIGGEFINFNIHHTSEDWVHYCVSWDSQNGAAKLWVSGLPGKEKTIQHG
YEIQDKGMILLGKNPDDPLGVF-SSGYVGWISQLHLWNYLLEPEHIKSLNQCNML-VARG
NVVAWGETKMSISGGVILEPDNSC------------
>ref|XP_005986136.1|
--------------------------------------MDEKHWSLKYPACSGKHQSPID
IQRKKVKYSPDFKKLVLNGYDGSQNGAFKMTNNGHSVQIDLPPTMNISEGFTSNYTAVQM
HFHWGGLEQESSGSEHTVDGMRYLAELHIVHYNSDKYSKFDDAKDKPDGLAVLAFFYEDG
HFENTYYTDFISHLAKIRFAGQYTHLTLINVRDMLPEDLSHFYRYKGSLTTPPCYESITW
TVFDTPILLSYAQIQLLESTILDWKNKTLRNDYRHAQPLNDRVVKASFQPVFD----KGN
YQEEINIKLEKIEGLVQDLKHMLPNAT-------------------------GNQHSSFP
-AFKFLQETTLSFVEVTPLWTMELNSLTSCMWISTQ-NEGTKAVFSYAMFETDNELVITV
G-----SDVGLWIGGYFVSFPLHHRTEDWVYYCVTWTSNTGLAELWINGIVGKGKLIKKG
YTIKPGGTLVLGNDRNDVMGNY-SHGFTGEISHFNVWNYVLSTSEIRRLTQCKT--EMKG
NVVGWGTSAMAVFGGVILKIDSSCK-----------
>ref|XP_007432107.1|
----MRTSGWVLQLCFLH----LSSARVLQWTYN--GERDEEHWGRYFENCLGKLQSPIN
IQRSKAKFNPDLELLELHGYGHR-HDNFRMTNNGHSVVIQLPSSMIIMKGLPGKFTAIQL
HLHWGGMDLESSGSEHTIDGMRYMAELHIVHYNSEAYSSFEEAKDKPDGLAVLAFLFVGT
HFENTYYSDFITKLDKVKFAGESTILHSLDILAMLPDNLSNFYRYHGSLTTPPCTENVIW
TVFDSPIKLSYTQINLLENTLLDWKNQTLRNDYRQIQPLNDRVVKASFSLQLVE---GRC
RPESIASKLNKIQTRLREMKKYLLDVIGKP----------------------GHHQRSLQ
-AFHFPLENTASYVTVIPLKPMQLKTFTLCFWVQNR-NQGRQTVLFYSTPESENELVISV
G-----MAVGVWIGGKFVQFDLHRRAEDWVHHCVTWLSSSGTINLWVNGAVGTARNIQKN
YIIQSGGTPILGKRKNAMLDVF-ADAFSGWMSHVNLWSWLLDQNDIQELTLCKHS-QQKG
DVFAWGETHMSLFGGVALGPDTSCR-----------
>ref|XP_006035521.2|
----MRITGTVLHLLLMH----LSSSHITHWTYK-EGELDEEHWGRHFADCAGKHQSPID
IQKRKVRYNPQLMELELSGYDGPLQGNFTMTNNGHSVQIDLPPTMRITKGLPSRFTAVQM
HLHWGGLDLETSGSEHTIDGMRYFAELHIVHYNSGNYSSFEEAKDKPNGLAVLAFLYVDG
HFENTYYSKFISNLAKIRYAGQSMRLTSLDVQGMLPENLSHFYRYPGSLTTPPCSESVIW
TVFDSPIILSPTQIKLLENTLLDWQNKTLRNDYRHAQPLNDRVVESSFKAKVEQ---EIC
HLEELSLKLEQIQAQLQDVKKHLLGGVHLR----------------------GAQSSAFP
-AFFFPADNIESYVNVRPRHVMTLHSFTLCFWIQTQ-NRGSQTVLSYSTPESDNELVVTV
G-----SDVGLWVGGHFINFFLHHRSEEWLHYCVSWTSHSGTADLWINGAVGREKSIQKG
YVIQAGGTLVLGKDRDNLLGIF-SNRFIGRMSHVNLWNKVLSHADIRALALCKRN-ELRG
DVISWGETPMSVSGGVVLETDSSCH-----------
>ref|XP_014465858.1|
----MRITGTVLHLLLMH----LSSSHITHWTYK-EGELDEEHWGRHFADCAGKHQSPID
IQKRKVRYNPQLMELELSGYDGPLQGNFTMTNNGHSVQIDLPPTMRITKGLPSLFTAVQM
HLHWGGLDLETSGSEHTIDGMRYFAELHIVHYNSGNYSSFEEAKDKPNGLAVLAFLYVDG
HFENTYYSKFISNLAKIRYAGQSMRLTSLDVQGMLPENLSHFYRYPGSLTTPPCSESVIW
TVFDSPIILSPTQIKLLENTLLDWQNKTLRNDYRHAQPLNDRVVESSFKAKVEQ---EIC
HLEELSLKLEQIQAQLQDMKKHLLGGVHLR----------------------GAQSSAFP
-AFFFPADNIESYVNVRPRHVMRLHSFTLCFWIQTQ-NLGSQTVLSYSTPESDNELVVTV
G-----SDVGLWVGGHFTNFFLHHRSEEWLHYCVSWTSHSGTADLWINGAVGREKSIQKG
YVTQAGGTLVLGKDRDNLLGIF-SNRFIGRMSHVNLWNKVLSHADIRALALCKHN-ELRG
DVIAWGETPMSVSGGVVLETDSSCH-----------
>ref|XP_005293083.1|
----MRIPTTLLHLLLVH----LSASHTIHWTYK-AGELDEVHWGKHFAACAGKHQSPID
IQKRKVRYNPQLMQLELSGYDGPLQGNFTMTNNGHSVQIDLPPTMRITKGLPSLFTAVQM
HLHWGGLDLETSGSEHTVDGMRYFAELHIVHYNSGNYSSFEEAKDKLNGLAVLAFLYVDG
NFENTYYSEFISNLAKIRFAGQSTKLSLLDVQAMLPENLSHFYRYQGSLTTPPCSESVIW
TVFDSPIILSHTQIKLLENTLLDWQNNTLRNDYRHAQPLNDRVVESSFKAKGTK---ELC
LPEELSSKLEQIQTQLQDLKKHLLAGVGLT----------------------GLKSSAFP
-AFYFPAENIASYVAVRPLRDMKLQAFTLCFWIQAQ-NRGSQTILAYCTQERDNELVVTV
G-----SAVGLWVGGHFVEFPLHHKSEEWLHYCVAWASHSGAANLWLNGAAGREKHLQRG
YVSQAGGTLVLGKDRDELLGIF-SNGFSGWMSHVSLWSWVISHADIQALALCRRS-ELKG
DVIAWGETPMSLSGGVVLESDPSCQ-----------
>ref|XP_006127158.1|
----MRISTTLLHLLLVH----LSTSHVTQWTYK-AGALDEEHWGKHFADCAGKHQSPID
IQKRKVKYNPQLMQLELSGYDGPLQGNFTMTNNGHSVQIDLPPTMRITKGLSSIYTAVQM
HLHWGGLDLETSGSEHTMDGMRYLAELHVVHYNSGNYSSFEEAKDKRNGLAVLAFLYVDG
NFENTYYSDFISKLAKIRFAGQSTKLSSLDVQAMLPENLSHFYRYHGSLTTPPCSESVIW
TVFDSPIILSHTQISLLENTLLDWQNNTLRNDYRHTQPLHSRVVESSFKAKGTT---ERC
LPEELNSKLEQIHTQIQEMKKHLLAGGGMT----------------------SHKSSAFP
-AFYFPAENIISYVTVRPLRSMQLLSFTLCFWIHAQ-NQGSQTVLSYSTQERDNELLVTV
G-----SAVELWVGGYSVEFPLHHTSEEWLHYCVTWASHSGAAHLWINGAVGREKHLQRG
YETQAGGTLVLGKDRDELLGIF-SNGFSGWMSHLSLWSWILSHADIRALALCRQG-ELKG
DVIAWGETRMSLSGGVVLESDPSCR-----------
>ref|XP_010213863.1|
------MRVPPAVLLLAR----LSCAHLAHWTYK-EGELDEEHWAKHFADCAGERQSPID
IQKKKVVYNPDLAQLELRGYDGPLQGSFTMTNNGHSVQIDLPPSLRVSVGLAGPYTAVQM
HLHWGGLDLESSGSEHTVDGMRYLAELHVVHYNSANYSSFEEAKDKPNGLAVLAFLYVDG
HFENTYYSEFISKLAQIRFAGQSTQLASLDVRAMLPENLSRFYRYQGSLTTPPCSESVTW
TVFDAPVVLSHTQISLLESSLLDWHNRTLRNDYRRAQPLHGRVVEASFRAPGK----ADT
VTRELKLRLEQIQMQLQDMKKELLDGVSQI----------------------GVKSSPFP
-AFYFPAENIESSVTVQPLHDMALQAFTLCFWARAA-AGGTQTVLSYSTQQRDAELVVTV
G-----AAVALWVGGRVASFPTHHGSQGWLHHCVAWASPTGRAQLWLNGAEGKAQSVQKG
YETQAGGTLVLGKDRDTLLGTF-SNGFAGWLTHVNMWSRVLGPAEVRALALCKAA-QAKG
DVIAWGETALALVGGVVLRPDTSCE-----------
>ref|XP_005057921.1|
-----MLMAVLLFLLLPP----LTHSHEVSWTYQGEGELDEEHWGQHFPACAGKQQSPID
IQRRKVRYNPL-LQLELTGYEGPLQGHFRMTNNGHSVQIDLPPTMSISRGLPGLYRAVQM
HLHWGGLELESSGSEHTIDGMRHFAELHIVHYNSANYSSFEEAKDKPQGLAVLAFLYTDG
HFENTYYSEFISKLARIRFAGQSTTLSSLDVQAMLPENLSQFYRYQGSLTTPPCSESVIW
SVFHSPIVLSHTQIQLLENTLLDWHNRTLRNDYRHAQPLWGRVVEASFPAQRAQ---AQC
HPEEFTLRLDQIQMQLQDLRTELLNGLSHT----------------------DTKCSTFP
-AFYFPVENIESFVEVHPLRAVSLQAFTLCFWSRAQ-PVGSQTVLSYSTGESDHELVVTV
G-----TELGLWVGGHFLSFPLQQEARGWLHHCVTWCSQEGTANLWLNGAAGKAQSLQQG
YVSQAGGTVLLGKARDALLGTF-SNGFAGWLSRLGLWGRVLGAAEIRALALCRA--QPRG
DIIAWGQTPMALLGGVLLQPDTSCH-----------
>ref|XP_002187446.1|
----MLMAALLLCLLLVP----LSHCHEVPWTYTGEGELDEEHWGQHFPDCAGQQQSPID
IQRRKVRYNPL-LQLELGGYEGPLQGQLRMTNNGHSVQIDLPPTMNISRGLPGVYTAVQM
HLHWGGLDLESSGSEHTIDGMRYFAELHIVHYDSANYSSFEEAKDKPQGLAVLAFLYTDG
HFENTYYSEFISKLARIRFAGQSTTLSSLDIQAMLPENLSHFYRYQGSLTTPPCSESVIW
TIFHSPIVLSHTQVQLLENTLLDWHNRTLRNDYRHAQPLRGRVVEASFRAPRGQ---AQC
HPEEFTLRLDQIQMQLQDMKTELLNGLSHT----------------------GTKSSTFP
-AFYFPVENIESFVEVHPLRAVSLQAFTLCFWSRAQ-PVGSQTVLSYSTGERDRELAVTV
G-----SELGLWVGGHFLSFPLQQEAQGWLHHCVTWASPEGRASLWLNGAAGQAQSVQKG
YVSRAGGTLLLGKARDALLGTF-SNGFGGWLSRVNLWSRVLSAAELRALALCRAG-QPTG
DVIAWGQTPMALLGGVLLQPDTSCQ-----------
>gb|KFO64797.1|
----------------------------------GEGELDEEHWGQHFPDCAGKQQSPID
IQRRKVRYNPLLLQLELGGYDGPLQGQFRMTNNGHSVQIDLPPTMNISRGLPGVYTAVQM
HLHWGGLDLETSGSEHTIDGMRYFAELHIVHYNSANYSSFEEAKDKPQGLAVLAFLYSDG
HFENTYYSEFISKLARIRFAGQSTMLSSLDVQAMLPENLAHFYRYQGSLTTPPCSESVIW
TIFHSPVVLSHAQIRLLENSLLDWHNRTLRNDYRHVQPLQGRVVEASFRAHRAQ---AQC
HPEEFTLRLDQIQMQLQDMKTELLNGLSHT----------------------GTKSSTFP
-AFYFPVENIESFVEVHPLRAVSLQAFTLCFWSRAQ-PAGSQTILSYSTGESDHELLVTV
G-----AELGLWIGGHFLSFPLQHGAQDWLHHCVTWASQAGAANLWLNGAAGKAQSVQKG
YVSQAGGTLVLGKDRDTLLGTF-SNGFAGWMTQVNLWSRVLSAAEVRALALCKAG-QLKG
DVIAWGQTPMALLGGVLLHNDTSC------------
>ref|XP_425745.4|
------MLIPTALLLLQL----LSCSHAVHWTYR-EGELDEEHWGLHFAACAGKQQSPID
IQRRNVVHNAQLLQLELSGYSRPLQEDCTMTNNGHSVQIDLPPTLSISRGLPRPYTAVQM
HLHWGGLDLETSGSEHTLDGMRYVAELHIVHYNSADYSSFEEAKDKPNGLAVLAFLYVEG
HLENTYYSEFISKLAKIRFAGQSTKLTSLDVQAMLPENLSHFYRYQGSLTTPPCSESVTW
TIFDSPIVLSHTQIGLLENTLLNWHNRTLRNDYRHAQPLHGRVVEASFQARPKQ---EQC
QPEELSHKLEQIQTQLQDMKKEFLNGVSHT----------------------GITCSTFP
-AFYFPMENIESFVEVRPRHEMSLQAFTLCFWTQAQ-HVGTQTVLSYSTRERDNELVMTT
G-----TEVGLWIGGHFVSFPLYHKARDWLHYCMAWASQSGIANLWLNGAAGDAKSIQRG
YVSQAGGMLVLGKDRDTLLGTF-SNGFVGWMTHVNLWSQVLSPADVRALAQCKAG-NLKG
DIIAWGETPMTLFGGVVLKADTSCQ-----------
>ref|XP_010721064.1|
------MLIPTALLLLQL----LSCSHAVHWTYR-EGELDEEHWGLHFAACAGKQQSPID
IQRKKVVHNVQLLQLELSGYSRPLQGDFTMTNNGHSVQIDLPPTLSISRGLPHPYTAVQM
HLHWGGLDLETSGSEHTLDGMRYVAELHIVHYNSADYSSFEEAKDKPNGLAVLAFLYVEG
HLENTYYSEFISKLAKIRFAGQSTKLTSLDVQAMLPENLSHFYRYQGSLTTPPCSESVTW
TVFDSPIILSHAQIGLLENTLLDWHNRTLRNDYRHAQPLHGRVVEASFQARPRQ---EQC
QPEELSLKLEQIQTQLRDMKKEFLNGVSHT----------------------GITSSTFP
-AFYFPMENIESFVEVRPSHEMSLQAFTLCFWTQAQ-HVGTQTVLSYSTRERDNELVMTT
G-----TDVGLWIGGHFVSFPLYRKAQDWLHYCMAWASQSGIASLWLNGAAGDAKSIQKG
YVSQAGGKLVLGKDRDTLLGTF-SNGFAGWMTHVNLWSQVLSPADIRALAQCKAG-KLKG
DVIAWGETPVTLFGGVVLEADTSCQ-----------
>gb|KFW85044.1|
-----------------------------------EGELDEEHWGKHFPDCAGKSQSPVD
IQRKKVRYNPLLLELELNGYDGPLQGDFKMTNNGHSVQIDLPPTMNISRGLPGLYTAVQM
HLHWGGLDLETSGSEHTIDGLRYFAELHIVHYNSADYSSFEEAKDKPNGLAVLAFLYEDG
HFENTYYSEFISKLARIRFAGQSTKLSSLDVQAMLPENLSHFYRYQGSLTTPPCSESVIW
TIFHSPIVLSHTQISLLENTLLDWENRTLRNDYRHAQPLHGRVVESSFRARPPQ---AQC
HPEELTLRLDQIQTQLQDMKTELLNRGSQA----------------------GVKPSAFP
-AFYFPVENIESFVDVHPLRDMSLQAFTLCFWARSR-HPGSQTVLSYSTRERDNELLVSV
G-----TEVGLWVGGHSISFPLHHKAQDWLHYCLAWASQPGTANLWLNGAAGKAASVQKG
YVSQAGGMLVLGKDRDTLLGTF-SNGFAGWLAQVNLWSHVLSPAEVRALALCKLG-QPRG
DVIAWGQTPMALLGGVVLVADTSC------------
>ref|XP_013049674.1|
---MRVPAAPLRLLLLLQ----LSCSHTVHWTYK-EGELDEEHWGQHFAACAGKRQSPID
IQRKKVVHNPQLLQLELSGYDEPLQGDFTMTNNGHSVQIDLPPTLHIARGLPSLYTAVQM
HLHWGGLDLETSGSEHTLDGMRYVAELHIVHYNSAEYSSFEDAKDKPNGLAVLAFLYAEG
HFENTYYSEFISKLAKIKFAGQSTKLTSLDVQAMLPENLLHFYRYQGSLTTPPCSESVTW
TIFDSPIVLSHTQISLLENTLLDWHNQTLRNDYRHAQPLHGRLVEASFRAKPTP---EQC
QPEELSLRLEQIQTQLQDMKKELLNGVSHVGKKNVYSQVQLTFQTAGFLVISGIKSSSFP
-AFYFPVENIESFVTVHPLHDMSLQAFTLCFWTKAQ-HAGSQTILSYSTQERDNELVLTV
G-----TDVGLWIGGHFISFPLYHKAQDWLHFCMTWASQSGMANLWLNGAAGKAKSIQKG
YVSQAGGTLVLGKDRDTLLGAF-SNGFAGWMTHVNLWSQVLSPADIRALALCRAG-HPKG
DIVAWGETSMTLLGGVVLESDTSCQ-----------
>gb|KFQ22427.1|
-----------------------------------EGELDEEHWAMHFADCAGKHQSPID
IQRKRVKYNPQLLQLELSGYDGPLQGDLTMTNNGHSVQIDLPPTMHISRGLPGLYTAVQM
HLHWGGLDLETSGSEHTIDGMRYLAELHIVHYNSANYSSFEEAKDKPNGLAVLAFLYTDG
HFENTYYSEFISKLAKIRFAGQSTKLISLDVQAMLPENLSHFYRYQGSLTTPPCSESVIW
TVFHSPIVLSHTQLSLLESSLLDWHNRTLRNDYRHAQPLHGRVVQSSFRARLTP---EQC
YPEEFNIRLEQIQEQLQDMKRELLSGVSHT----------------------GIKSSTFP
-AFYFPVENIESLVSIDPLRDMSLQAFTFCFWAKAQ-HAGTQTVLSYSTQERDNELVMTV
G-----TDAGLWLGGHFISFPLYHKAQDWLHYCLVWDSQSGMANLWLNGAAGKAKSIQKG
YVSQAGGTLVLGKDRDTLLGTF-SNGFAGWLAHVNLWSRVLGPADVRALALCKPG-QLKG
DTIAWGETSMTLLGGVVLEPDTSC------------
>ref|XP_005143337.1|
---MWITA-ALFYLLLVH----PSCSHLVHWTYK-EGELDEEHWGKHFADCAGKRQSPVD
IQRKKVRYNPQLLQLELSGYDGPLKGDFTMTNNGHSVQIDLPPTMHISRGLPGLYTAVQM
HLHWGGLDLESSGSEHTIDGMRYFAELHIVHYNSAEYSSFEEAKDKPNGLAVLAFLYADG
HFENTYYSEFISKLAKIRFAGQSTKLLSLDVQAMLPENLSYFYRYQGSLTTPPCTESVIW
TIFHSPILLSHTQISLLENTLLDWQNRTLRNDYRHAQPLHGRVVEASFRSKPTQ---EQC
HPEEFNLRLEQIQMQLQEMKRELLNGGSHI--D----------VTAGFLVVSGIKSSTFP
-SFYFPVENIESFVNIHPLHDMSLQAFTLCFWIKAQ-HAGSQTVLSYSTQERDNELVLTV
G-----TDVGLWIGGHFISFPLYHKAQDWLHYCMTWDSWSGMANLWLNGAAGKAKSIQKG
YVSQAGGTLVLGKDRDTLLGTF-SNGFAGWMTHVNLWSQVLSPADIRAHALCKPG-HLKG
DIIAWGETPMTLLGGVVLEPDTSCQ-----------
>gb|KFQ51874.1|
-----------------------------------EGELDEEHWGKHFADCAGKRQSPVD
IQRKKVRYNPQLLQLELSGYDGPLQGDFTMTNNGHSVQIDLPPTMHISRGLPGLYTAVQM
HLHWGGLDLETSGSEHTIDGMRYFAELHIVHYNSADYLSFEEAKDKPNGLAVLAFLYADG
HFENTYYTEFISKLAKIRFAGQSTKLISLDIQAMLPENLSHFYRYQGSLTTPPCSESVIW
TIFHSPILLSHTQISLLENTLLDWQNRTLRNDYRHTQPLHGRVVEASFRAKATQ---EQC
HPEEFDLRLEQIQMQLQDMKRELLNGVSHV----------------------GIKSSTFP
-SFYFPVENIESFVNVHPLHDMSLQAFTLCFWTKAQ-HAGSQTVLSYSTQERDNELVLTV
G-----TDVGLWIGGHFISFPLYHKAQDWLHYCVAWASWSGTASLWLNGAAGTAKSIQKG
YVSQAGGTLVLGKDRDTLLGTF-SNGFAGWMTHVNLWSQVLSPLDIRALALCKPG-HMKG
DIIAWGETPMTLLGGVVLEPDTSC------------
>gb|KFP87788.1|
-----------------------------------EGELDEEHWGKHFPDCAGKHQSPID
IQRKKVRYNPQLLQLELNGYDGPLQGDFTMSNNGHSVQINLPPTMNISRGLPGLYTAVQM
HLHWGGLDLETSGSEHTIDGMRYFAELHIVHYNSADYSSFEEAKDKPNGLAVLAFLYTDG
HFENTYYSEFISKLARIRFAGQSTKLNSLDVQAMLPENLSHFYRYQGSLTTPPCSESVIW
TIFHSPIVLSHTQISLLENTLLDWQNRTLRNDYRHAQPLSGRVVESSFPARLNQ---AQC
HPEEFTFRLDQIQMQLQEMKTELLNGVSHT----------------------GLKSSTFP
-AFYFPAENIESFVNVHPLQDTSLQAFTLCFWTKAQ-HSGSQTILSYSTQERDNELVVTV
G-----TEVALGIGDHFISFPLSHKAQDWLHYCVAWASQSGMANLWVNGAAGKEMSIQKG
YVSQAGGTFVLGKDRDTLLGTF-SNGFAGWMTQVNLWSQVLSPADIRALALCKPG-QLKG
DIIAWGETSMALLGGVVLESDTSC------------
>gb|KFP08430.1|
-----------------------------------EGELDEEHWGEHFAECAGKHQSPID
IQRKKVRYNPQLLQLELSGYDGPLQGDFTMTNNGHSVQIDLPPTMHISRGLPGLYTAVQM
HLHWGGLDLETSGSEHTIDGMRYFAELHIVHYNSADYSSFEEAKDKPNGLAVLAFLYVDG
HLENTYYSEFISKLAKIRFAGQSTKLTSLDVQAMLPENLSHFYRYQGSLTTPPCFESVTW
TIFHSPIVLSHTQISLLESTLLDWQNRTLRNDYRHAQPLNHRMVESSFQAKLSQ---EQC
CSEEFSIRLEQIQMQLQEMKRELLTGVSHI----------------------GIKSCTFP
-AFYFPVENFESFVNVHPLHDMSLQAFTLCFWTKAQ-RAGSQTVLSYSTQERDNELVMTV
G-----TAVGLWIGGHFISFPLYNMAQDWLHYCMAWSSQSGMANLWINGAPGKAKSIQKG
YVSQAGGTLVLGKDRDTLFGTF-SNSFAGWMTQVNLWSQALSPADVRALALCKPG-QLKG
DIIAWGETPMTLLGGVVLQSDTSC------------
>gb|KFP31739.1|
-----------------------------------EGELDEEHWGKHYADCAGKQQSPID
IQRKKVRYNPQLLQLELSGYDGPLQGNFTMTNNGHSVQIDLPPSMHISQGLPGLYTAVQM
HLHWGGLDLETSGSEHTIDGMRYFAELHIVHYNSADYSSFEEAKDKPNGLAVLAFLYVDG
HLENTYYSEFISKLAKIRFAGQSTKLISLDVQAMLPENLSHFYRYQGSLTTPPCSESVIW
TIFHSPIVLSHTQISLLENTLLDWENRTLRNDYRHAQPLNGRVVEASFRARLTP---EQC
HPEEINLRLEQIQMQLQDMKTELLTGLSPM----------------------GIKSSTFP
-AFYFPVENIESFVNVHPLHDMSLQAFTLCFWTKAH-HAGSQTVLSYSTQERNNELAMTV
G-----TDVGLWIGGHFTSFPLSHKAEGWLHYCLAWASQSGMANLWLNGAVGKAKSIQKG
YVSQAGGTLVLGKDRDILLGTF-SNGFAGWMTQVNLWSQVLSAADVRALALCKAG-QLKG
DIIAWGETPMTLLGGVVLEPDTSC------------
>gb|EMC79327.1|
---MWIRA-VWFQLLLGH----LSCSHLPHWTYK-EGELDEEHWGKHFADCAGKHQSPID
IQRKKVTYNPQLLQLELSGYDGPLQGDFTMTNNGHSVQIDLPPTMYISRGLPGLYTAVQM
HLHWGGLDLETSGSEHTIDGMRYFAELHIVHYNSAAYSSFEEAKDKPNGLAVLAFLYADG
HFENTYYSEFISKLAKIRFAGQSTKLISLDVQAMLPENLSHFYRYQGSLTTPPCSESVIW
TIFHSPIVLSHTQ--LLENTLLDWQNRTLRNDYRHAQPLNGRAVESSFPAKPSP---EQC
HPEEFGLRLEQIQMQLQDVKSELLKGMSHI----------------------GIKSSTFP
-AFYFPAENIESFVDIHPLHDMSLQAFTLCFWSKAQ-PTGSQTVLSYSTQERDNELVVTV
G-----AEVGLWIGGHFISFPLYHRAQVWLHYCMAWASQSGMANLWLNGAAGEAKSIQKG
YVSQAGGTLVLGKDRDTLLGTF-SNGFAGWMTHVNLWSQVLSPADVRTLALCKPG-QLKG
DIIAWGEAPMTLFGGVVLESDTSCQ-----------
>ref|XP_005237901.1|
---MWITA-VLCHLLLVH----LSCSHLVHWTYK-EGELDEEHWGRHFADCAGKHQSPID
IQRKRVRYNPQLLRLELSGYDGPLQGDFTMTNNGHSVQIDLPPTMRISRGLPGVYTAVQM
HLHWGGLDLETSGSEHTIDGMRYLAELHIVHYNSADYSSFEEAKDKPNGLAVLAFLYTDG
HFENTYYSELISKLAKIRFAGQSTKLFSLNVQAMLPENLSHFYRYQGSLTTPPCSESVLW
TIFHSPIVLSHTQISLLENSLLDWQNKMLRNDYRHAQPLNGRVVESSFRAELIH---EQC
RPEEFSLRLEQIQVQLQDMKREFLNGVNYI----------------------GIKSSTFP
-AFYFPMENIESSVNVHPLHDMSLQGFTLCFWTKAQ-HAGSQTVISYSTQERDNELVVTV
G-----TDVGLWIGGHFISFPLYHKAQDWLHYCLAWASQSGMANLWLNGAAGKAKSIQKG
YVSQAGGTLVLGKDRDTLLGTF-SNGFAGWMTHVNLWSQVLSPADVRALALCKPG-QTKG
DIIAWGETSMTLFGGVVLESDTSCQ-----------
>gb|KFV72304.1|
-----------------------------------EGELDEEHWGKHFADCAGKNQSPVD
IQRKKVKYNPQLLQLELNGYDGPLQGDFTMTNNGHSVQIDLPPTMHISRGLPSLYTAVQM
HLHWGGLDLETSGSEHTIDGMRYFAELHIVHYNSADYLSFEEAKDKPNGLAVLAFLYVDG
HLENTYYSEFISKLAKIRFAGQSTKLGSLDVQAMLPENLSHFYRYQGSLTTPPCSESVIW
TIFHSPIVLSHTQISLLEGTLLDWHNRTLRNDYRHAQPLNGRVVESSFRPKPTQ---EQC
HPEEFDLKLEQIQVQLQDMKRELLNGVSHT----------------------GLKSSTFP
-AFYFPVENIESFVTVHPLHDMSLQAFTLCFWTKAQ-HDGTQTVLSYSTQERDNELVMTV
G-----SDVGLWIGGHFISFPLHHKAQDWLHYCVAWASQSGMANLWLNGAAGKEKSIQQG
YVSQAGGTLVLGKDRDILLGTF-SNGFAGWMTHVNLWSQVLSAADVRALALCKPS-QLKG
DIIAWGETSMALLGGVVLESDTSC------------
>gb|KFU95365.1|
-----------------------------------EGELDEEHWGEHFPECAGKHQSPID
IQKKKVRYNPQLLQLELSGYDGPLQGDFMMTNNGHSVQIDLPPTMHISRGLPGLYTAVQM
HLHWGGLDLETSGSEHTIDGMRYFAELHIVHYNAADYSSFEEAKDKPNGLAVLAFLYVDG
HFENTYYSEFISKLAKIRFAGQSTKLISLDVQAMLPENLSHFYRYQGSLTTPPCSESVIW
TIFHSPIVLSHTQISLLENTLLDGQNRTLRNDYRHAQPLNGRVVESSFQAKPTP---EQC
YPEEFSIRLEQIQMQLQDMKRELLNGVSHI----------------------GMTSSTFP
-AFYFPVENIESFVNVHPLHGMSLQAFTLCFWTKAQ-SVGSQTVLSYSTQERDNELVLTV
G-----SDVGLWIGGHFISFPLYHMAQGWLHYCMAWASQSGMANLWLNGAAGKAKSIQKG
YVSQAGGTLVLGKDRDTLLGTF-SNGFAGRMTQVNLWSHVLSPEDIRALALCKPG-QLKG
DIISWGETSMTLLGGVVLECDTSC------------
>gb|KFU99210.1|
---------------------------------E--GELDEEHWGKHFTDCAGKHQSPID
IQRRKVRYNPQLLQLELTGYDGPLQGDFTMTNNGHSVQIDLPPTMHISGGLPGPSPAVQM
HLHWGGLDLETSGSEHTLDGMRYFAELHIVHYNSADYSSFEEAKDKPNGLAVLAFLYADG
HFENTYYSEFISKLAKIRFAGQSTKLSSLDIQAMLPENLSHFYRYQGSLTTPPCSESIIW
TIFRSPIVLSHTQISLLENTLLDWHNRTLRNDYRHAQPLNGRVVESSFRAQLTQ---EQC
HPEEFNLRLEQIQMQLQDMKRELLNGVSHV----------------------GTKSHTFP
-AFYFPVENIESFVNVHPLHDMSLQAFTLCFWTKAQ-HAGSQTVLSYATQERDNELVVTV
G-----TEVGLWIGGHFISFPLYHKAKDWLHYCMAWASQAGMANLWLNGAAGKAKSIQKG
YVSQAGGTLVLGKDRDTLLGTF-SNGFAGWMTQVNLWSQVLSPAEVRALALCKPG-QLKG
DIIAWGETSMTLFGGVVLEPDTSC------------
>ref|XP_010076305.1|
---MRITA-GWFPLLLVP----LGCSHDVHWTYT--GELDEEHWGKHFTDCAGKHQSPID
IQRRKVRYNPQLLQLELTGYDGPLQGDFTMTNNGHSVQIDLPPTMHISGGLPGPSPAVQM
HLHWGGLDLETSGSEHTLDGMRYFAELHIVHYNSADYSSFEEAKDKPNGLAVLAFLYADG
HFENTYYSEFISKLAKIRFAGQSTKLSSLDIQAMLPENLSHFYRYQGSLTTPPCSESIIW
TIFRSPIVLSHTQISLLENTLLDWHNRTLRNDYRHAQPLNGRVVESSFRAQLTQ---EQC
HPEEFNLRLEQIQMQLQDMKRELLNGVSHVAGN----------VTAAFLVISGTKSHTFP
-AFYFPVENIESFVNVHPLHDMSLQAFTLCFWTKAQ-HAGSQTVLSYATQERDNELVVTV
G-----TEVGLWIGGHFISFPLYHKAKDWLHYCMAWASQAGMANLWLNGAAGKAKSIQKG
YVSQAGGTLVLGKDRDTLLGTF-SNGFAGWMTQVNLWSQVLSPAEVRALALCKPG-QLKG
DIIAWGETSMTLFGGVVLEPDTSCQ-----------
>gb|KFQ39105.1|
----------------------------LLLLPA-EGELDEEHWGKDFPDCAGKHQSPID
IQRKKVRYNPQLLQLELTGYDGPLQGDFIMTNNGHSVQIDLPPTMNISRGLPGLYTAVQM
HLHWGGLDLETSGSEHTVDGMRYFAELHIVHYNSADYSSFEEAKDKPNGLAVLAFLYVDG
HFENTYYSEFISKLAKIRFAGQSTKLISLDIQAMLPENLSHFYRYQGSLTTPPCSESVIW
TIFHSPIVLSHTQIRLLENTLLDWHNRTLRNDYRHAQPLNGRVVESSFRAQLTQ---EQC
HPEEVSLRLEQIQMQLQDVKRELLNGVSHI----------------------GIKSSTFP
-AFYFPVENIESLVSVHPLHEMSLQAFTLCFWTKAQ-HAGTQTVLSYSTQERDKELVMTV
G-----TDVGLWIGGHFISLPLYREAEDWLHYCVAWASQSGMANLWLNGAAGKAKSIQKG
YVSQAGGTLVLGKDRDTLLGTF-SNGFAGWMTQVNLWSQVLSPADIRALALCKPG-QLKG
DIIAWGETSMTLLGGVVLESDTSC------------
>gb|KFW07663.1|
-----------------------------------EGELDEEHWGKHFADCAGRHQSPID
IQRKKAKYNLQ-LQLELSGYDGPLQGEFTMTNNGHSVQIDLPPTMHISRGLPGRYAAVQM
HLHWGGLDLETSGSEHTIDGMRYFAELHIVHYNSANYSSFEEAKDKPNGLAVLAFLYTDG
HFENTYYSEFISKLAKIKFAGQSTKLTSLDVQAMLPENLSYFYRYQGSLTTPPCSESVIW
TIFHSPIVLSHTQISLLENTLLDWHNRTLRNDYRHAQPLNGRVVESSFRAKLTQ---EQC
PPEDFSLRLEQIQRQLQDMKREMLNGVSHV----------------------GTKSSTFP
-AFYFPVENIESFVNVHPLHDMSLQAFTLCFWTKAQ-HAGSQTVLSYSTQERDNELVMTV
G-----TDAGLWIGGHFISFPLYHKAQDWLHYCMAWASQSGMANLWLNGAAGKAKSIQKG
YVSQAGGTLVLGKDRDTLLGTF-SNGFAGWMTHVNLWSQVLSPADVRALALCKPG-QLRG
DIIAWGETTMTLLGGVVLEPDTSC------------
>gb|KFO73096.1|
-----------------------------------EGELDEEHWGKHFADCAGKRQSPID
IQRKKVMYNPQLLQLELSGYDGPLQGDFTMTNNGHSVQFDLPPTMHISRGLPGLYTAVQM
HLHWGGLDLETSGSEHTINGMRYFAELHIVHYNSAEYSSFEEAKDKPNGLAVLAFLYADG
HFENTYYSEFISKLAKIRFAGQSTKLLSLDVRAMLPENLSHFYRYQGSLTTPPCSESVIW
TIFHSPIVLSHTQINLLENTLLDWQNRTLRNDYRHAQPLNGRVVESSFRAKRTQ---EQC
HPEEFSLRLEQIQTQLQDMKSELLNRASHI----------------------GIKSSTFP
-AFYFPVENIESFVKVHVLHDMSLQAFTLCFWTKAQ-HAGSQTVLSYSTQEREKELVMTV
G-----TEVGLWIGSHFISFPLNHKAQDWLHYCMAWASQSGTANLWLNGAAGKEKSIQKG
YVSQAGGTLVLGKDRDTLLGTF-SNGFAGWMTHVNLWSQVLSPADVRALAMCKPG-QLRG
DVIAWGETSMTLFGGVVLESDTSC------------
>gb|KFV05980.1|
-----------------------------------EGELDEEHWGKHFADCAGKHQSPID
IQRKKVRYNPQLLPLELSGYDEPSQGDFTMTNNGHSVQIDLPPTMHISRGLPSLYTAVQM
HLHWGGLDLETSGSEHTIDGMRYFAELHIVHYNSADYPSFEEAKDKPNGLAVLAFLYADG
HFENTYYSEFISKLAKIRFAGQSTKLTSLDVQAMLPDNLSHFYRYQGSLTTPPCSESVIW
TIFHVPIVLSHTQISLLENTLLDWHNRTLRNDYRHAQLLNGRVVESSFRAKLTQ---EQC
HPEEFNLRLEQIQMQLQDMKKDLLNGVSHV----------------------GIKSSTFP
-AFYFPVENIESFVTVQPLRDMSLQAFTLCFWAKAQ-HAGSQTVLSYSTQERDNELVVTV
G-----TDVGLWIGGHSISFPLYYKAQDWLHYCMAWASHSGMANLWLNGAAGKAESIQKG
YVSQAGGTLVLGKDRDTLLGTF-SNGFAGWMTHVNLWSQVLSPADVRALALCKPG-QLKG
DVVAWGETSMTLLGGVVLESDTSC------------
>gb|KFO89464.1|
-------------------------SSSLLLLLA-EGELDEEHWGKHFADCAGQHQSPID
IQRKKVRYNPQLLQLELSGYDGPLQGDFTMTNNGHSVQIDLPPTMYITRGLPGLYTAVQM
HLHWGGLELETSGSEHTIDGMRYFAELHIVHYNSANYSSFEEAKDKPNGLAVLAFLYADG
HFENTYYSEFISKLAKIRFAGQSTKLISLDVQAMLPENLSHFYRYQGSLTTPPCSENVIW
TIFHSPIVLSHTQISLLEGTLLDWQNRTLRNDYRHAQPLNGRVVESSFRAKRTQ---EQC
HPEELSLRLEQIQVQLQDVKRELLNGVSHV----------------------GVQSSTFP
-AFYFPVENIESFVNVHPLHAMSLQAFTLCFWTKAQ-HAGSQTVLSYSTQERDKELVMTM
G-----TDVGLWLGGHFISFPLYHKAQDWLHYCMEWASQSGMANLWLNGAAGKAKSIQKG
YVSQAGGTLVLGKDRDTLLGTF-SNGFAGWMTHVNLWSQVLSPADIRALALCKPG-QLKG
DIIAWGETSMTLFGGVVLESDTSC------------
>gb|KFP34798.1|
-----------------------------------EGELDEEHWGKHFADCAGKHQSPVD
IQRKKVRYNPQLLQLELSGYDGPLQGDFTMTNNGHSVQIDLPPTMHISRGLPALYTAVQM
HLHWGGLDLETSGSEHTIDGMRYFAELHIVHYNSADYSSFEEAKDKPNGLAVLAFLYADG
HFENTYYSEFISKLAKIRFAGQSTKLLSLDVQAMLPENLSHFYRYQGSLTTPPCSESVIW
TIFHSPIVLSHTQISLLENTLLDWQNRTLRNDYRHAQPLNGRVVESSFRAKLTQ---EQC
HPEEFNLRLEQIQLQLQDMKKELLNGVSHI----------------------DIQSSTFP
-AFYFPAENIESFVDVHPLHDMSLQAFTLCFWAKAQ-RAGSQTVLSYSTQERDKELVMTV
G-----TDVGLWIGDHFISFPLHHKAQDWSHYCVAWASQSGMANLWLNGAAGKGKSIQKG
YVSQAGGTLVLGKERDTLLGTF-SNGFAGWMTHVNLWSQVLSPADIRALALCKPG-QLKG
NVIAWGETPMTLLGGVVLESDTSC------------
>gb|KFW93611.1|
-----------------------------------EGELDEEHWGTHFADCAGKHQSPID
IQRKKVRYNPQLLQLELSGYDGPLRGDFTMTNNGHSVQIDLPPTMHISGGLPSLYTAVQM
HLHWGGLDLETSGSEHTIDGMRYFAELHIVHYNSADYSSFEEAKDKPDGLAVLAFLYVDG
HFENTYYSEFISKLAKIRFAGQSTKLVSLDVQAMLPENLSHFYRYHGSLTTPPCSESVIW
TIFNSPIVLSHTQISLLENTLLDWQNRTLRNDYRHAQPLNGRVVESSFRAKPAQ---EQC
HPEEVNLRLEQIQMQLQDMKRELLNGVSHI----------------------GIKSSTFP
-AFYFPVENIESFVNVHPLHDISLQAFTFCFWAKTQ-HAGSQTVLSYSTQERDNELVVTV
G-----ADVGLWIGGHFISFPLYHKAQGWLHYCMAWASQSGMANLWLNGAAGKEKSIQKG
YVSQAGGMLVLGKDRDTLLGTF-SNGFAGWMTHVNLWSKVLSPADVRALALCKPG-QQKG
DIIAWGETSMTLLGGVVLESDTSC------------
>gb|KFP22238.1|
-----------------------------------EGELDEEHWGKHFADCAGQHQSPID
IQRKKVRYNPQLLQLELSGYDGPLQGDFTMTNNGHSVQIHLPPTMHISRGLPGLYTAVQM
HLHWGGLDLETSGSEHTIDGMRYFAELHIVHFNSANYSSFEEAKDKPNGLAVLAFLYVDG
HFENTYYSEFISKLAKIRFAGQSTKLSSLDVQAMLPENLSHFYRYQGSLTTPPCSESVIW
TIFHSPIVLSHTQISLLENTLLDWQNRTLRNDYRHAQPLNGRVVESSFRAKLTQ---EQC
RPEEFDLRLEQIQMQLQDMKRELLNGVSHV----------------------GIKSSAFP
-AFYFPVENIESFVTVQPLHEMSLQAFTLCFWTKAQ-HAGSQTVLSYSTQERDNELAVTV
G-----TDVGLWIGGHFISFPLDHKAQDWLHYCMAWASQSGMANLWLNGAPGKAKSIQKG
YVSQAGGTVVLGKNRDTLLGTF-SNGFAGWMTHVNLWSQVLSPADVRALALCKPE-QLKG
DIIAWGETSMTLSGGVVLESDTSC------------
>gb|KFQ78929.1|
-----------------------------------EGELDEEHWGRHFADCAGTQQSPID
IQRKKVRYNPQLLPLELRGYDGPLQGDFAMTNSGHSVQIDLPPTMHISGGLPGLYTAVQM
HLHWGGLDLETSGSEHTIDGMRYFAEMHIVHYNSADYSSFEEAKDKPNGLAVLAFLYADG
HFENTYYSEFISKLAKVRFAGQSTKLISLDVQAMLPENLSHFYRYQGSLTTPPCSESVIW
TIFHSPIVLSHTQISLLENTLLDWQNRTLRNDYRHAQPLNGRVVESSFRATLTQ---ERC
HPEEINLRLEQIQMQLQDMKRELLNGVRHI----------------------GIKSSTFP
-AFYFPVENIESFVNVHPLHDMSLQAFTLCFWTKAQ-RAGSQTVLSYSTQQRDNELVMTV
G-----TDVGLWIGGHFISFPLYHNAQDWLHYCTAWASQSGMANLWLNGAAGKAKSIQKG
YVSQAGGTLVLGKDRDTLLGTF-SNGFAGWMTHVNLWSQVLSPADIRALALCKAG-QLKG
DIIAWGETSMTLLGGVVLEPDTSC------------
>gb|KFP87033.1|
-----------------------------------EGELDEEHWAKHFADCAGKHQSPVD
IQRKKVRYNPQL-ELQLSGYDGPLQGNFTMTNNGHSVQIDLPPTMHISRGLPGLYTAVQM
HLHWGGLDLETSGSEHTVDGMRYFAELHIVHYNSADYSSFEEAKDKPNGLAVLAFLYVDG
HFENTYYSEFISKLAKIRFAGQSTKLISLDVQAMLPENLSHFYRYQGSLTTPPCSESVIW
TIFHSPIVLSHTQISLLENTLLDWQNRTLRNDYRHAQPLNGRVVESSFRAKLTQ---EQC
HPEEFHLRLEEIQVQLQDMRRELLNGLRHT----------------------GIQSSTFP
-AFYFPVENIESFVNVHPLHDMSLQAFTLCFWTKAQ-HAGSQTVLSYSTQERDNELVMTV
G-----TDVGLWIGGHFISFPLQHEAQDWLHYCMAWASQSGMANLWLNGAAGKAKSIQKG
YVSQSGGTLVLGKDRDTLLGTF-SNGFAGWMTQVNLWSQVLSPADVRALALCKQG-QLKG
DIIAWGETSMTLLGGVVLESDTSC------------
>gb|KGL96941.1|
-----------------------------------EGDLDEEHWGTHFADCAGKHQSPID
IQRKKVRYNPQLLQLELSGYDGPLRGDFTMTNNGHSVQIDLPPTMRISRGLPGIYTAVQM
HLHWGGLDLETSGSEHTIDGMRYFAELHIVHYNSADYSSFEEAKDKPNGLAVLAFLYADG
HFENTYYSEFISKLAKIRFAGQSTKLVSLDVQAMLPENLSHFYRYQGSLTTPPCSESVIW
TIFHSPIVLSHTQISLLENTLLDEQNRTLRNDYRHAQPLNGRVVESSFRAKFTQ---EQC
HPEEFNLRLEEIQVQLQDMKRELLNGVSHI----------------------GIKSSTFP
-AFYFPVENIESFVTVRPLRDMSLQAFTLCFWTKAQ-HAGSQTVLSYSTQERDNELVMTV
G-----TDVGLWIGGHFISFPLYHRAQNWLHYCMAWASQSGMAILWLNGAAGKAKSIQKG
YVSQAGGTLVLGKARDTLLGTF-SNGFAGWMTHVNLWSQVLGPADIRALALCKPG-QLQG
DVIAWGETSMTLLGGVVLESDTSC------------
>gb|KFZ60550.1|
-----------------------------------EGELDEEHWGKHFTDCAGKHQSPID
IQRKKVRYNPQLLQLELSGYDGPLEGDFTMTNNGHSVQIDLPPTMHISRGLPGLYTAVQM
HLHWGGLDLETSGSEHTIDGMRYFAELHIVHYNSADYSSFEEAKDKPNGLAVLAFLYADG
HFENTYYSEFISKLARIRFAGQSTKLISLDVQAMLPENLSHFYRYQGSLTTPPCSESVIW
TIFHSPIILSHTQISLLESTLLDWHNRTLRNDYRHAQPLNGRVVESSFRAKLTQ---EQC
QPEEFNLRLEQIQMQLQDMKRELLNGVSHI----------------------GIKSSTFP
-AFYFPVENIESFVNVHPLHDMSLQAFTLCSWTKAQ-HTGSQTVLSYSTQERDNELVMTV
G-----TDVGLWIGGHFISFPLYHKAQDWLHYCMAWASQSGMANLWLNGAAAKAVSIQKG
YVIQAGGTLVLGKARDTLLGTF-SNGFVGWMTQLNLWSQVLSPADVRALALCKPG-QLKG
DIIAWGETSVTLFGGVVLESDTSC------------
>gb|KFP94842.1|
-----------------------------------EGKLDEEHWGKHFADCAGKHQSPID
IQRKKVRYNPQLLQLELSGYDGPLQGDFTMTNNGHSVQIDLPPTMHISGGLPGLYTAVQM
HLHWGGLDLETSGSEHTIDGMRYFAELHIVHYNSADYSSFEEAKDKPNGLAVLAFLYVDG
HFENTYYSEFISKLAKIRFAGQSTKLISLDVQAMLPENLSHFYRYQGSLTTPPCFESVIW
TIFHSPIVLSHTQISLLENTLLDWENRTLRNDYRHAQPLNGRVVESSFRAKLTQ---EQC
HAEEFNLRLEQIQMQLQDMKRELLNGVSHI----------------------GIKSSTFP
-AFYFPVENIESFVNVHPLHDMSLQAFTLCFWTKAQ-HAGSQTVLSYSTQERDNEIVITV
G-----TDVGLWIGGHFITFPLYHKEQDWLHYCMAWASESGIANLWLNGAAGKAKSIQKG
YVSQAGGTLVLGKDRDTLLGTF-SNGFAGWMTHVNLWSQVLSAADVRALALCKPG-QLKG
DVIAWGETSMTLLGGVVLESDTSC------------
>ref|XP_011583597.1|
---MWITA-VLFQLLLVH----LGCSHLLHWTYK-EGELDEEHWGKHFADCAGKHQSPID
IQRKKVRYNPQLLQLELSGYDGPLQGDFTMTNNGHSVQIDLPPTMHISGGLPGLYTAVQM
HLHWGGLDLETSGSEHTIDGMRYFAELHIVHYNSADYSSFEEAKDKPNGLAVLAFLYVDG
HFENTYYSEFISKLAKIRFAGQSTKLISLDVQAMLPENLSHFYRYQGSLTTPPCFESVIW
TIFHSPIVLSHTQISLLENTLLDWQNRTLRNDYRHAQPLNGRVVESSFKAKLTQ---EQC
HAEEFNLRLEQIQMQLQDMKRELLNGVSHI----------------------GIKSSTFP
-AFYFPVENIESFVNVHPLHDMSFQAFTLCFWTKAQ-HAGSQTVLSYSTQERDNEIVITV
G-----TDVGLGIGGHFISFPLYHKEKDWLHYCMAWASESGMANLWLNGAAGKAKSIQKG
YVTQAGGTLVLGKDRDTLLGTF-SNGFAGWMTHVNLWSQVLSPADVRALALCKPG-QLKG
DIIAWGETSMTLLGGVVLESDSSCQ-----------
>gb|KFZ62512.1|
-----------------------------------EGELDEEHWGKHFADCAGKHQSPID
IQRKKVRYNPQLLQLELSGYDGPLQGDFTMTNNGHSVQIDLPPTMHISRGLPGLYTAVQM
HLHWGGLDLETSGSEHTIDGMRYFAELHIVHYNSADYSSFEEAKDKPNGLAVLAFLYADG
HFENTYYSEFISKLAKIRFAGQSTKLISLDVQAMLPENLLHFYRYQGSLTTPPCSESVLW
TIFHSPIVLSHTQISLLENTLLDWQNRTLRNDYRHAQPLNGRVVESSFSTKLAQ---ERC
HPEEFSLRLEQIQMQLQDVKKELLNGASHI----------------------GIKSSAFP
-AFYFPVENIESFVNVHPLQDMSLQAFTLCFWTKAQ-HAGSQTVLSYSTQERDNELVMTV
G-----TDVGLWIGGQFISFPLYHKAQDWLHYCTTWASQSGMANLWLNGVAGKAKSIQKG
YVSQAGGMLVLGKDRDTLLGTF-SNSFAGWMTHVNLWSQVLSPADVRALALCKSG-QLKG
DIIAWGETSMTLLGGVVLESDTS-------------
>gb|KFQ06064.1|
-----------------------------------EGELDEEHWGKHFADCAGKRQSPID
IQRKKARYNPQLLQLELNGYDGPLQGDFTMTNNGHSVQIDLPPTMHISRGLPGLYTAVQM
HLHWGGLDLETSGSEHTIDGMRYFAELHIVHYNSADYSSFEEAKDKPNGLAVLAFLYTDG
HFENTYYSEFISKLAKIRFAGQSTKLISLDVQAMLPENLSHFYRYQGSLTTPPCSESVIW
TIFHSPVVLSHIQISLLENTLLDWQNKTLRNDYRHAQPLNGRVVESSFRAQLTQ---EQC
QPEEFSLRLEQIQMQLQDMKREFLNGASHI----------------------GIKSSTFP
-AFYFPVENIESFVNVHPLHDMSLQAFTLCFWTKAQ-PAGSQTVLSYSTQERDNELVMTV
G-----TDVGLWIGGHFISFPLYYKAQDWLHYCMAWASQSGMASLWLNGAAGKAKSIQKG
YVSQAGGTLVLGKARDTLLGTF-SNGFAGWMTHVNLWSQVLSPADVRALALCKPG-QLKG
DIIAWGETSMTLLGGVVLESDTSC------------
>ref|XP_009965819.1|
---MWVTA-VLFYLLLVH----LSCSHLVHWTYK-EGELDEEHWGRHFADCAGKHQSPID
IQRKKVQYNPQLLQLELSGYDGPLQGDFTMTNNGHSVQIDLPPTLHISRGLPGLYTAVQM
HLHWGGLDLETSGSEHTIDGMRYFAELHIVHYNSADYSSFEEAKDKPNGLAVLAFLYADG
HFENTYYSEFISKLAKIRFAGQSTKLISLDVQAMLPENLSHFYRYQGSLTTPPCSESVIW
TIFHSPIVLSHTQVSLLENTLLDWQNRTLRNDYRHAQPLNGRVVESSFRARLTQ---EQC
HPEEFNLKLEQIQMQLLDMKSKLLNGVSHIAGN----------VTAGFWLISGIKSSTFP
-AFYFPVENIESFVYVHPLRDMSLQAFTLCFWTKAQ-HAGSQTVLSYSTQERDNELVMTV
G-----TDVGLWIGGHCISFPLYHKAEDWLHYCMAWASQSGMANLWLNGAAGKGKSIQKG
YVSQAGGTLVLGKARDTLLGTF-SNGFAGWMTHVNLWSQVLSPADVRALALCKPG-QLKG
DIIAWGETSMTLLGGVVLESDTSCQ-----------
>gb|KFV47237.1|
-----------------------------------EGELDEEHWGKRFADCAGKHQSPID
IQRKKVRYNPQLLQLELSGYDGPLQGDFTMTNNGHSVQIDLPPTMHISRGLPGLYTAVQM
HLHWGGLDLETSGSEHTIDGMRYFAELHIVHYNSADYSSFEEAKDKPNGLAVLAFLYTDG
HFENTYYSEFISKLAKITFAGQSTKLNSLDVQAMLPENLSHFYRYQGSLTTPPCSESVIW
TIFQSPIVLSHTQISLLENTLLDWQNKTLRNDYRHAQPLNGRVVESSFRAKLTQ---EPC
RSEVVNLRLEQIQMQLRDMKRELLNGVSHI----------------------GIKSSTFP
-AFYFPVENIESFVNVHPLHDMSLQAFTLCFWTKAQ-HSGSQTVLSYSTQERDNELVMTV
G-----TDVGLWIGGHFISFPLYQKAQDWLHYCMAWASQSGMANLWLNGAAGKAKSIQKG
YVSQAGGTLVLGKDRDTLLGTF-SNGFAGWMTHVNLWSQVLSPADVRALALCKPG-QLKG
DIIAWGETSMTLLGGVVLESDTSC------------
>gb|KFO11499.1|
-----------------------------------EGELDEEHWGKHFADCAGKHQSPID
IQRKKVRYNPQLLQLELSGYDGPLQGDFTMTNNGHSVQIDLPPTMHISRGLPGFYTAVQM
HLHWGGLDLETSGSEHTIDGMRYFAELHIVHYNSADYSSFEEAKDKPNGLAVLAFLYADG
HFENTYYSEFISKLAKIRFAGQSTKLISLDVQAMLPENLSHFYRYQGSLTTPPCSESVIW
TIFHSPIILSHTQISLLENTLLDWQNRTLRNDYRHAQPLNGRVVESSFRAKRTQ---EQC
HTEEFNLRLEQIQMQLQDMKRELLNGVSHT----------------------GIRSSTFP
-AFYFPVENIESIVNVRPLHDMSLQAFTLCFWTKSQ-HAGSQTVLSYSTQERDNELVMTV
G-----TDVGLWIGGHFISFPLYHKAQDWLHYCMAWASQSGMANLWLNGAAGEAKSIQKG
YVSQAGGTLVLGKERDTLLGTF-SNSFAGWMTHVNLWSQVLRPADVRALALCKPG-QLKG
DIIAWGETSMTLLGGVVLESDTSC------------
>gb|KFQ78854.1|
-----------------------------------EGELDEEHWGKHFADCAGKHQSPID
IQRKKVRYNPQLLQLELSGYDGPLQGDFTMTNNGHSVQIDLPPTMHISRGLPGLYTAVQM
HLHWGGLDLETSGSEHTIDGMRYFAELHIVHYNSADYSSFEEAKDKPNGLAVLAFLYADG
HFENTYYSEFISKLAKVRFAGQSTNLVSLDVQAMLPENLSHFYRYQGSLTTPPCSESVIW
TIFHSPIVLSHTQISLLENTLLDWQNRTLRNDYRRAQPLNGRVVESSFRAKLTQ---EQC
YPEEFNLRLEQIQMQLQDMKRELLNGVSHI----------------------GIKSSTFP
-AFYFPVENIESFVNVHPRHDMSLQAFTLCFWTKAQ-HAGSQTVLSYSTQERDNELVVTV
G-----TDVGLWIGGHFISFPLHHKAQDWLHYCVAWASQSGMANLWLNGAAGKAKSIQKG
YVSQAGGTLVLGKDRDTLLGTF-SNSFAGWMTHVNLWSQVLSPADVRALALCKPG-QLKG
DIIAWGETSMTLLGGVVLGSDTSC------------
>gb|KFW11285.1|
-----------------------------------EGELDEEHWGKHFAGCAGKHQSPID
IQRKKVRYNPQLLQLELSGYDGPLQGDFTMTNNGHSVQIDLPPTMHISRGLPGLYTAVQM
HLHWGGLDLETSGSEHTIDGMRYFAELHIVHYNSADYSSFEEAKDKPHGLAVLAFLYADG
HFENTYYSEFISKLAKIRFAGQSTKLLSLDVQAMLPENLSHFYRYQGSLTTPPCSESVIW
TIFHSPIVLSHTQISLLENTLLDWQNKTLRNDYRHAQPLNGRVVESSFRAKLIQ---EQC
HPEEFNLRLEQIQMQLQDMKRELLNGVSHI----------------------GIKSNTFP
-AFYFPVENIESFVNVHPLHDMSLQAFTLCFWARAQ-RAGSQTVLSYSTQERDNELVMTV
G-----TDVGLWIGGHFISFPLYHKAQDWLHYCMAWASQTGMANLWFNGAAGKAKSIQKG
YVSQAGGTLVLGKDRDTLLGTF-SNGFAGWMTHVNLWSQVLSPADVRALALCKPG-QLKG
DIIAWGETSMTLLGGVVLESDTSC------------
>gb|KFQ66673.1|
-----------------------------------EGELDEEHWGKHFADCAGKHQSPID
IQRKKVRYNPQLLQLELSGYDGPSQGDFTMTNNGHSVQIDLPPTMHISRGLPSLYTAVQM
HLHWGGLDLETSGSEHTVDGMRYFAELHIVHYNSADYSSFDEAKDKPNGLAVLAFLYVDG
HFENTYYSEFISKLAKIRFAGQSTKLSSLDVQAMLPENLSHFYRYQGSLTTPPCSESVIW
TIFHSPIVLSHTQISLLENTLLDWQNRTLRNDYRHAQPLNGRVVESSFRAKLTQ---EQC
HPEEFNLRLDQIQMQLQDMKRELLNGVSHF----------------------GIKSSTYP
-AFYFPVENIESFVNVHPLHDMSLQAFTLCFWTKAQ-HAGSQTVLSYSTQERDNELVMTV
G-----TDVGLWIGGHFISFPLYHKAQDWLHYCMAWASQSGMANLWLNGAAGKAKSIQKG
YVSQAGGTLVLGKDRDILLGTF-SNGFAGWMTQVNLWSQVLSPADVRALALCKPG-QLKG
DIIAWGETSMTLLGGVVLESDTSC------------
>gb|KFQ93800.1|
-----------------------------------EGELDEEHWGKHFADCAGKHQSPID
IQRKKVRYNPQLLQLELSGYDGPLQGDFTMTNNGHSVQIDLPPTMHISRGLPGLYTAVQM
HLHWGGLDLETSGSEHTIDGMRYFAELHIVHYNSADYSSFEEAKDKPNGLAVLAFLYVDG
HFENTYYSDFISKLAKIRFAGQSTKLISLDVQAMLPENLSHFYRYQGSLTTPPCSESVIW
TIFHSPIVLSHTQISLLENTLLDWQNRTLRNDYRHAQPLNGRVVESSFRAKLTQ---EQC
DPEEFTLRLEQIQMQLQDMKKELLNGVSHI----------------------GIKSSTFP
-AFYFPVENIESFVNVHPLHDMSLQAFTLCFWTKAQ-HAGSQTVLSYSTQERDNELVMTV
G-----TDVGLWIGGHFISFPLYHEAQDWLHYCMAWASQSGMANLWLNGAAGKAKSIQKG
YVSQAGGTLVLGKARDTLLGTF-SNGFAGWMTHVNLWSQVLSPVDVRALALCKPG-QLKG
DIIAWGETSMTLLGGVVLESDTSC------------
>gb|KFP53434.1|
-----------------------------------EGELDEEHWGKHFADCAGKHQSPID
IQRKKVRYNPQLLQLELSGYDGPLQGDFTMTNNGHSVQIDLPPTMHISRGLPGLYTAVQM
HLHWGGLDLETSGSEHTIDGMRYFAELHIVHYNSADYSSFEEAKDKPNGLAVLAFLYADG
HFENTYYSEFISKLAKIRFAGQSTKLISLDVQAMLPENLSRFYRYQGSLTTPPCSESVIW
TIFHSPIVLSHTQISLLENTLLDWQNRTLRNDYRHAQPLNGRVVESSFRAKLTQ---EQC
HPEEFSLRLEQIQMQLQDMKRELLNGVSHI----------------------GIKSSTFP
-AFYFPVENIESFVKVHPLHDMSLQAFTLCFWTKAQ-HAGSQTIISYSTQERDNELVMTV
G-----TDVGLWIGGHFISFPLYHKAQDWLHYCMAWASQSGMANLWLNGAAGKAKSIQKG
YVSQAGGTLVLGKDRDTLLGTF-SNGFAGWMTHVNLWSQVLSPADVRALALCKPG-QLKG
DVIAWGETSMTLLGGVVLESDTSC------------
>ref|XP_009323546.1|
---MWVPA-VLFRLLLVH----LSCSHLVHWTYK-EGELDEEHWGKHFADCAGKHQSPID
IQRKKVRYNPQLLQLELSGYDGPLQGDFTMTNNGHSVQIDLPPTMHISRGLPGLYTAVQM
HLHWGGLDLETSGSEHTIDGMRYFAELHIVHYNSADYSSFEEAKDKPNGLAVLAFLYVDG
HFENTYYSEFISKLAKIRFAGQSTKLISLDVQAMLPENLSHFYRYQGSLTTPPCSESVIW
TIFHSPIVLSHTQISLLENTLLDWQNRTLRNDYRHAQPLNGRVVESSFRAKLTQGKGKQC
HPEEFNLRLEQIQMQLQDVKRELLNGVSHI----------------------GIKSSTFP
-AFYFPVENIESFVNVRPLHDMSLQAFTLCFWTKAQ-HAGSQTVLSYSTQERDNELVMTV
G-----TDVGLWIGGHFISFPLYHKAQDWLHYCMAWASQSGMANLWLNGAAGKAKSIQKG
YVSQAGGMLVLGKDRDTLLGTF-SNGFAGWMTHVNLWSQVLSPADIRALALCKSG-QLKG
DIIAWGETSMTLLGGVVLESDTSCQ-----------
>gb|KFM01971.1|
-----------------------------------EGDLDEEHWGKHFADCAGKHQSPID
IQRKKVRYNPQLLQLELSGYDGPLQGDFTMTNNGHSVQIDLPPTMHISRGLPGLYTAVQM
HLHWGGLDLETSGSEHTIDGMRYFAELHIVHYNSADYSSFKEAKDKPNGLAVLAFLYADG
HFENTYYSEFISKLAKIRFAGQSTKLISLDVQAMLPENLSHFYRYQGSLTTPPCSESVIW
TIFHSPIVLSHTQISLLENTLLDWQNRTLRNDYRHAQPLNGRVVESSFRAKLTQ---EQC
HPEEFNLRLEQIQMQLQDMKRELLNGVSHI----------------------GIKSSTFP
-AFYFPVENIESFVNVHPLHDMSLQAFTLCFWTKAQ-HAGSQTVLSYSTQERDNELVMTV
G-----TDVGLWIGGHFISFPLYHKAQDWLHYCMAWASQSGMANLWLNGAAGKAKSIQKG
YVSQAGGMLVLGKDRDTLLGTF-SNGFAGWMTHVNLWSQVLSPADVRALALCKSG-QLKG
DIIAWGETSMTLLGGVVLESDTSC------------
