# Supplementary material for: Identification and characterization of a novel zebrafish (Danio rerio) pentraxin–carbonic anhydrase
Source: PeerJ. 2017 Dec 7;5:e4128. doi: 10.7717/peerj.4128 (PMC5723433; doi:10.7717/peerj.4128)
Supplement: Supplemental Information 2 — Raw data. [file peerj-05-4128-s002.aln]

CLUSTAL O(1.1.0) multiple sequence alignment


Homo_sapiens_CAVI                 ------------------------------------------------------------
Mus_musculus_CAVI                 ------------------------------------------------------------
Equus_caballus_CAVI               ------------------------------------------------------------
Gallus_gallus_CAVI                ------------------------------------------------------------
Meleagris_gallopavo_CAVI          ------------------------------------------------------------
Xenopus_tropicalis_CAVI           ------------------------------------------------------------
Danio_rerio_CAVI                  ------------------------------------------------------------
Homo_sapiens_CAIX                 MAPLCPSPWLPLLIPAPAPGLTVQLLLSLLLLVPVHPQRLPRMQEDSPLGGGSSGEDDPL
Mus_musculus_CAIX                 MASLGPSPWAPLSTPAPTA----QLLLFLLLQVSAQPQGLSGMQGEPSLGDSSSGE-DEL
Monodelphis_domestica_CAIX        MAPPCPGR-LPLLSPARAP---ICLLLLLLLLAPSHPYSVVGRERDSSE-----EEGD--
Gallus_gallus_CAIX                ------------------------------------------------------------
Chrysemys_picta_bellii_CAIX       ------------------------------------------------------------
Latimeria_chalumnae_CAIX          ------------------------------------------------------------
Danio_rerio_CAIX                  ------------------------------------------------------------
Homo_sapiens_CAXII                ------------------------------------------------------------
Mus_musculus_CAXII                ------------------------------------------------------------
Monodelphis_domestica_CAXII       ------------------------------------------------------------
Meleagris_gallopavo_CAXII         ------------------------------------------------------------
Xenopus_tropicalis_CAXII          ------------------------------------------------------------
Latimeria_chalumnae_CAXII         ------------------------------------------------------------
Danio_rerio_CAXII                 ------------------------------------------------------------
Homo_sapiens_CAXIV                ------------------------------------------------------------
Mus_musculus_CAXIV                ------------------------------------------------------------
Monodelphis_domestica_CAXIV       ------------------------------------------------------------
Meleagris_gallopavo_CAXIV         ------------------------------------------------------------
Xenopus_tropicalis_CAXIV          ------------------------------------------------------------
Latimeria_chalumnae_CAXIV         ------------------------------------------------------------
Danio_rerio_CAXIV                 ------------------------------------------------------------
Drosophila_melanogaster_CAH1      ------------------------------------------------------------
                                                                                              

Homo_sapiens_CAVI                 ------------------------------------------------MRAL---VLL-L
Mus_musculus_CAVI                 ------------------------------------------------MRAL---VSV-V
Equus_caballus_CAVI               ------------------------------------------------MQAP---LTL-L
Gallus_gallus_CAVI                ------------------------------------------------MLIP---TAL-L
Meleagris_gallopavo_CAVI          ------------------------------------------------MLIP---TAL-L
Xenopus_tropicalis_CAVI           --------------------------------------------MA--RLLQ---LGL-Y
Danio_rerio_CAVI                  -------------------------------------------------MEQ---LTL-V
Homo_sapiens_CAIX                 GEEDLPSEEDSPREEDPPGEEDLPGEEDLPGEEDL------PEVKPKSEEEGS-------
Mus_musculus_CAIX                 GVDVLPSEEDAPEEADPPDGED------------P------PEVNSEDRMEES-------
Monodelphis_domestica_CAIX        ----PPGAEDGPQEEKPPGEEQLSRERETPGQGDPSREEDPPREEVPHREEDP-------
Gallus_gallus_CAIX                ------------------------------------------------MNRTA-------
Chrysemys_picta_bellii_CAIX       ------------------------------------------------MSCTR-------
Latimeria_chalumnae_CAIX          ------------------------------------------------MG-----NTLLF
Danio_rerio_CAIX                  ------------------------------------------------ML-----LGFLL
Homo_sapiens_CAXII                ----------------------------------------MPRRSL---HAAA--VLLLV
Mus_musculus_CAXII                ----------------------------------------MPHRSL---RATV--VLLLV
Monodelphis_domestica_CAXII       ----------------------------------------MPAQGFGFSAAGA--TVLIL
Meleagris_gallopavo_CAXII         ----------------------------------------MSVKSCN-RAIVT--PVLIF
Xenopus_tropicalis_CAXII          -------------------------------------------------QA-M--YVLLL
Latimeria_chalumnae_CAXII         ----------------------------------------------------C--YILVL
Danio_rerio_CAXII                 -----------------------------------------------LSSEEF--HILLG
Homo_sapiens_CAXIV                --------------------------------------------------------MLFS
Mus_musculus_CAXIV                --------------------------------------------------------MLFF
Monodelphis_domestica_CAXIV       -------------------------------------------------------MLLFL
Meleagris_gallopavo_CAXIV         --------------------------------------------------------SLFG
Xenopus_tropicalis_CAXIV          --------------------------------------------------------MLCL
Latimeria_chalumnae_CAXIV         --------------------------------------------------------MFFL
Danio_rerio_CAXIV                 ----------------------------------------------------M--DHIWT
Drosophila_melanogaster_CAH1      ------------------------------------------------------------
                                                                                       **     

Homo_sapiens_CAVI                 -----SLFL-------------------------LGGQAQHVSDWTYSE-GALDEAHWPQ
Mus_musculus_CAVI                 -----SLFF-------------------------LGIQA--HSDWSYSGDDGVGESQWSE
Equus_caballus_CAVI               -----SLLL-------------------------LGAQA--GQHWTYSD-GELDEAHWSN
Gallus_gallus_CAVI                ----------LLQ---------------------LLSC-SHAVHWTYRE-GELDEEHWGL
Meleagris_gallopavo_CAVI          ----------LLQ---------------------LLSC-SHAVHWTYRE-GELDEEHWGL
Xenopus_tropicalis_CAVI           ------LFLVLAC---------------------HLTT-SHVVEWTYQE-GEVDEANWGK
Danio_rerio_CAVI                  -----LLFVTSLN---------------------FASAGVDGDYWTY-S-GELDQKHWAE
Homo_sapiens_CAIX                 -LKLEDL--PTV---EAP--GDPQ--EPQ-NNAHRDKEGDDQSHWRYGG-----DPPWPR
Mus_musculus_CAIX                 -LGLEDL--STP---EAP--EHS-------QGSHGDEKGGGHSHWSYGG-----TLLWPQ
Monodelphis_domestica_CAIX        -PREEDP--PIV---QAS--PVSE--DPDSHRNVPEKKDDDHQHWRYGG-----GPLWPR
Gallus_gallus_CAIX                -LRVCVLLLAGL--GRAAGGQEHD--HNDENAPHSAEKGPSDSHWSYED-----PGQWAK
Chrysemys_picta_bellii_CAIX       -LGLSLLLLAAL--GW----TEDE--HGSEDSSHPKKKGPGHGHWSYAD-----KDEWPL
Latimeria_chalumnae_CAIX          ILVVSQVLLPGP--------TVAGKTVTQRQIGEDESGENKKSHEHNKD-----QNQWSM
Danio_rerio_CAIX                  ILHLQLLLVASS--------SSSEEDKSSERDGQHSKGSSHQHHWGYQD-----QDAWLS
Homo_sapiens_CAXII                IL--------------------------KEQP--SSPAPVNGSKWTYFG--PDGENSWSK
Mus_musculus_CAXII                IL--------------------------KKQP--SSSAPLNGSKWTYVG--PAGEKNWSK
Monodelphis_domestica_CAXII       FL--------------------------KVQT--SVPAPLNGSKWTYDG--EDGEKAWSK
Meleagris_gallopavo_CAXII         YL--------------------------KIQL--SVPASLNGSKWSYIG--PDGENTWPK
Xenopus_tropicalis_CAXII          VL--------------------------LALP--SCQAASEGHGWAYIG--TKGEKSWPK
Latimeria_chalumnae_CAXII         YF--------------------------FFLL--VCQRL--TFSCLTTG--PKGMPHWSK
Danio_rerio_CAXII                 YLIVNL--------------------KSVKEP--GSAFSFSGRKWTYNG--LDGEHDWPT
Homo_sapiens_CAXIV                ALL-----------------------LEVI----WILAADGGQHWTYEG--PHGQDHWPA
Mus_musculus_CAXIV                ALL-----------------------LKVT----WILAADGGHHWTYEG--PHGQDHWPT
Monodelphis_domestica_CAXIV       NLL-----------------------LELV----RILAADGGSHWTYEG--PHGQDHWPA
Meleagris_gallopavo_CAXIV         QRG-----------------------GRRR----WXSASFTGPHWTYEG--PHGQHHWPE
Xenopus_tropicalis_CAXIV          SLL----------------------ILSI--S--H-VTVRVPDWYGSAG--HHGQENWPV
Latimeria_chalumnae_CAXIV         VLI----------------------LFLL--P--F-IAVNVCLFYLFPG--PHGQEHWAS
Danio_rerio_CAXIV                 TLAFS---------------------FVLK----CVECSGSATKWTYTG--AVGQPEWIE
Drosophila_melanogaster_CAH1      ----------------------------------------MSHHWGYTE--ENGPAHWAK
                                               *                                           *  

Homo_sapiens_CAVI                 HYPACGGQRQSPINLQRTKVRYNPSLKGLNMTGYET-Q-AGEFPMVNNGHT--VQISLPS
Mus_musculus_CAVI                 QYPSCGGERQSPIDVKTEEVMFNPSLKPLSLVNYEK-E-NLEFTMTNNGHT--VSIDLPP
Equus_caballus_CAVI               EYPTCGGDRQSPIDLQSKKMRYNPSLKPLTLVGYED-Q-EGEFSMTNNGHT--VQISLRP
Gallus_gallus_CAVI                HFAACAGKQQSPIDIQRRNVVHNAQLLQLELSGYSRPL-QEDCTMTNNGHS--VQIDLPP
Meleagris_gallopavo_CAVI          HFAACAGKQQSPIDIQRKKVVHNVQLLQLELSGYSRPL-QGDFTMTNNGHS--VQIDLPP
Xenopus_tropicalis_CAVI           KYPVCALRHQSPIDIQRKKVRHNPELAQLELIGYDGPL-TGHFKVTNNGHS--VQIDLPP
Danio_rerio_CAVI                  KYHDCGGQQQSPIDIQRRKVRYSPRMQQLELTGYED-I-RGSFLMKNNGHS--VEIQLPS
Homo_sapiens_CAIX                 VSPACAGRFQSPVDIRPQLAAFCPALRPLELLGFQLPP-LPELRLRNNGHS--VQLTLPP
Mus_musculus_CAIX                 VSPACAGRFQSPVDIRLERTAFCRTLQPLELLGYELQP-LPELSLSNNGHT--VQLTLPP
Monodelphis_domestica_CAIX        VSRACGGHLQSPVDIRPDSTYFRPDLVAPQLHGFFLPP-DQPLKLKNNGHT--VQLTLPP
Gallus_gallus_CAIX                HFPACSGTMQSPININTETTIFSPQLRPIQLSGYSLPA-SQMLALKNNGHT--VVLKLPE
Chrysemys_picta_bellii_CAIX       EFPDCGGQMQSPINIDTNSTIFSHELQPVVLAGYNLDP-SERLSLMNNGHT--VVLRLPG
Latimeria_chalumnae_CAIX          DYEDCGKTAQSPIDIMTGLSLST-ALLSIKPEGYDLRDQEKKLTLLNNGHT--VQLNLPD
Danio_rerio_CAIX                  AFEHCGGKSQSPINIDTHKVLHEPRLPPIQLDGYDLTG-SHSLTLLNNGHT--LQLSLPS
Homo_sapiens_CAXII                KYPSCGGLLQSPIDLHSDILQYDASLTPLEFQGYNLSA-NKQFLLTNNGHS--VKLNLPS
Mus_musculus_CAXII                KYPSCGGLLQSPIDLHSDILQYDASLAPLQFQGYNVSV-EKLLNLTNDGHS--VRLNLNS
Monodelphis_domestica_CAXII       SFPSCGGMFQSPIDFHNDILQYDSTLLPLVFEGYNMSF-KEQFILTNNGHS--VKLNLPP
Meleagris_gallopavo_CAXII         KYPFCGGVFQSPIDFHKDILQYDSNLSPLEFIGYNVSS-TDQFTLTNNGHS--VKMHLSP
Xenopus_tropicalis_CAXII          NYEFCGGVYQSPIDIHQDILQYDSSLQPVKLNGYNVSP-AESFTLSNNGHT--VQMSLVP
Latimeria_chalumnae_CAXII         QYPFCGGSFQSPIDFYRDIIQFTSSLKPIEVMNYNLSS-TVLYTLSNNGHS--VKMSLPS
Danio_rerio_CAXII                 NYPFCGGAFQSPIDFQTHLLRYDPNLPPIQVQNYNLST-SEQLTLGNNGHSATVQLSLPS
Homo_sapiens_CAXIV                SYPECGNNAQSPIDIQTDSVTFDPDLPALQPHGYDQPG-TEPLDLHNNGHT--VQLSLPS
Mus_musculus_CAXIV                SYPECGGDAQSPINIQTDSVIFDPDLPAVQPHGYDQLG-TEPLDLHNNGHT--VQLSLPP
Monodelphis_domestica_CAXIV       TYPECGSNAQSPIDIQTERVTFDSELPAVQPHGYDQPG-TEPLSLHNNGHT--VQLSLPP
Meleagris_gallopavo_CAXIV         GHPACGGRSQSPIDIATQRVLPDPSLPPIRPMGYDHPL-VPTFSLTNNGHT--VVLALPP
Xenopus_tropicalis_CAXIV          TYPDCGGTAQSPINIQTSNISYDESLPPIEPEGYNTPG-NQPFTLTNNGHS--VELSLPS
Latimeria_chalumnae_CAXIV         VYPNCGGTAQSPINIETRHVKYDSLLRPVEPEKYGNPE-SDPFTLLNNGHT--VEMALPI
Danio_rerio_CAXIV                 FFPECGGFNQSPVNVDTSQTLHDPTLIPVQPMGYNQPG-RRPFILSNNGHT--VQMTLPH
Drosophila_melanogaster_CAH1      EYPQASGHRQSPVDITPSSAKKGSELNVAP-LKWKYVP-EHTKSLVNPGYCWRVDVNGAD
                                      ..   ***::.          :       :          : * *:   : :    

Homo_sapiens_CAVI                 TM-RMTVADGTVYIAQQMHFHWGGASSEISGSEHTVDGIRHVIEIHIVHYNS-KYKSYDI
Mus_musculus_CAVI                 SM-YLETSDGTEFISKAFHFHWGGRDWELSGSEHTIDGIRSIMEAHFVHFNK-EYGTYEN
Equus_caballus_CAVI               TM-HMEAADGTKYVAEQMHFHWGGGASEISGSEHTIDGIRYVTEIHLVHYNS-KYGSYDI
Gallus_gallus_CAVI                TL-SISRGLPRPYTAVQMHLHWGGLDLETSGSEHTLDGMRYVAELHIVHYNSADYSSFEE
Meleagris_gallopavo_CAVI          TL-SISRGLPHPYTAVQMHLHWGGLDLETSGSEHTLDGMRYVAELHIVHYNSADYSSFEE
Xenopus_tropicalis_CAVI           SM-TIKKGLNSLYTAVQMHLHWGGLESETSGSEHTIDGMRYLAELHVVHYNSGTYKTFDE
Danio_rerio_CAVI                  TM-KITKGFPHQYTAVQMHLHWGGWDLEASGSEHTMDGIRYMAELHVVHYNSEKYPSFEE
Homo_sapiens_CAIX                 GL-EMALGPGREYRALQLHLHWGAA--GRPGSEHTVEGHRFPAEIHVVHLST-AFARVDE
Mus_musculus_CAIX                 GL-KMALGPGQEYRALQLHLHWGTS--DHPGSEHTVNGHRFPAEIHVVHLST-AFSELHE
Monodelphis_domestica_CAIX        GL-WMTMGLGTEYRALQLHLHWGAP--GVPGSEHTVNGHHFPAEIHVVHLNT-RFDTDHE
Gallus_gallus_CAIX                SL-AITGGYAQQYRAVQLHLHWGSP--SNPGSEHTVDHKRFAGELHVVHYNT-KYENFEA
Chrysemys_picta_bellii_CAIX       SL-TIASGYPQEYRAMQLHLHWGSP--EGPGSEHTVDGRRYDGEIHVVYYNP-SSGSIKE
Latimeria_chalumnae_CAIX          SM-TIHDSFEQLYRAAQLHFHWGSK--GEPGSEHMVDGKRFPAEIHVVHFAD-KYGSLKE
Danio_rerio_CAIX                  SM-RIRRGFDQVYVAAQLHFHWGTT--EVPGSEHTIDNIHYPAEIHVVHYNS-KYANLTE
Homo_sapiens_CAXII                DM-HIQGLQS-RYSATQLHLHWGNP-NDPHGSEHTVSGQHFAAELHIVHYNSDLYPDAST
Mus_musculus_CAXII                DM-YIQGLQPHHYRAEQLHLHWGNR-NDPHGSEHTVSGKHFAAELHIVHYNSDLYPDFST
Monodelphis_domestica_CAXII       NM-NIQGLGS-RYTATQLHLHWGNR-NNPHGSEHTVDGKHFAAELHIVHYNSDKYPDVVT
Meleagris_gallopavo_CAXII         TM-HIRNLPF-EYTASQLHLHWGNR-NKSEGSEHTVSGKHFAAEMHIVHYNSEKYPDITT
Xenopus_tropicalis_CAXII          TM-QIKIAPF-HYTASQLHLHWGQR-GTQKGSEHCIEGKRFAGEVHLVNYNSDKYSDITT
Latimeria_chalumnae_CAXII         SM-YLNGLPY-RYSATQLHLHWGNK-YSSKGSEHTINGKRFAAELHILHFNSERYPSELI
Danio_rerio_CAXII                 HM-YISSLPH-RYSAAQLHFHWGSS-NLLTGSEHTVNGKQFAGEMHVVHFNSDKYPNVSM
Homo_sapiens_CAXIV                TL-YLGGLPR-KYVAAQLHLHWGQK-GSPGGSEHQINSEATFAELHIVHYDSDSYDSLSE
Mus_musculus_CAXIV                TL-HLGGLPR-KYTAAQLHLHWGQR-GSLEGSEHQINSEATAAELHVVHYDSQSYSSLSE
Monodelphis_domestica_CAXIV       TL-YLGGLPR-NYVAVQLHLHWGRK-GQPGGSEHQVNSEATAAELHIVHYDADSFNELNE
Meleagris_gallopavo_CAXIV         TL-HLEGLPR-SFAAAQLHFHWGHS-GHPEGAEHLLDGRRAPAEMHLVHYDAERYANASE
Xenopus_tropicalis_CAXIV          SM-TLRGLPN-TFKAAQLHLHWGSP-AKQAGSEHRLDGEEFPAELHIVHYNSDKYADISE
Latimeria_chalumnae_CAXIV         SM-WLQGLPA-RYTAVQLHLHWGSE-GYPGGSEHLLDGEVFPAEMHVVHYNSEKYSNISA
Danio_rerio_CAXIV                 WM-GVGGLPS-HYSAVQLHLHWGNGVGIATGSEHTINGQSTSAELHIVHYNTEVYANLSE
Drosophila_melanogaster_CAH1      SELTGGPLGDQIFKLEQFHCHWGCT--DSKGSEHTVDGVSYSGELHLVHWNTTKYKSFGE
                                              :    :* ***       *:** :.      * *.:            

Homo_sapiens_CAVI                 AQDAPDGLAVLAAFVEVKNYPENTYYSNFISHLANIKYPGQRTTLTGLDVQDMLPRNLQH
Mus_musculus_CAVI                 AKDQKNGLAVLAVLFKIDEYAENTYYSDIISALKNIEKPGETTTLKDTTIRNLLPKDVHH
Equus_caballus_CAVI               AKDEPDGLAVLAVLVEVSDYAENTYYSKFLSHLSEVRYSGQSTVLSGLNIQDMLPKDLRY
Gallus_gallus_CAVI                AKDKPNGLAVLAFLYVEGH-LENTYYSEFISKLAKIRFAGQSTKLTSLDVQAMLPENLSH
Meleagris_gallopavo_CAVI          AKDKPNGLAVLAFLYVEGH-LENTYYSEFISKLAKIRFAGQSTKLTSLDVQAMLPENLSH
Xenopus_tropicalis_CAVI           AKDKPNGLAVLAFLYTTGN-YENTYYSDFISKLSKIRYAGQETEMHTLDVMAMLPENLGN
Danio_rerio_CAVI                  AKNKPDGLAVLAFFFEDGH-FENTYYSDFISNLANIKYVGQSMSISNLNVLSMLSENLSH
Homo_sapiens_CAIX                 ALGRPGGLAVLAAFLEEGP-EENSAYEQLLSRLEEIAEEGSETQVPGLDISALLPSDFSR
Mus_musculus_CAIX                 ALGRPGGLAVLAAFLQESP-EENSAYEQLLSHLEEISEEGSKIEIPGLDVSALLPSDLSR
Monodelphis_domestica_CAIX        ALGQPGGLAVLAAFLQEGP-EENDAYEQLLSHLGEIGEEGSETWVQGFDVAALLPHNLQR
Gallus_gallus_CAIX                AVTQPDGLAVLGVFLEVGP-RENPYYQQILEHLRSIQEEDGEVFVPGFNIAGLLPDNLHL
Chrysemys_picta_bellii_CAIX       AMRQPGGLAVLAAFLQVGP-EDNVHYQPLLEQLHKVQEEGTERTVAGFNIEGLLPTNLSR
Latimeria_chalumnae_CAIX          AANKSDGLAVLGVFLEVGS-RTNPFYEKLFSYLQAVSEEGDQHEIPPFDIRGLLPDHLER
Danio_rerio_CAIX                  AASKADGLAVLGGFIAIGL-HENDNYEKILSALSDVSTEESLTVIPGFNVRHLLPNSLER
Homo_sapiens_CAXII                ASNKSEGLAVLAVLIEMGS--FNPSYDKIFSHLQHVKYKGQEAFVPGFNIEELLPERTAE
Mus_musculus_CAXII                ASDKSEGLAVLAVLIEIGS--ANPSYDKIFSHLQHVKYKGQQVLIPGFNIEELLPESPGE
Monodelphis_domestica_CAXII       ARDEPEGLAVLAVLIEIGS--FSPSYDNIFSHLQNVKYKDQKVQVPGFNIQDLLPENVHE
Meleagris_gallopavo_CAXII         AMDKANGLAVLAILLEIGP--FNPSYEKIFRHFRNVKYKDQMVHVPGFNVQELLPDRPDE
Xenopus_tropicalis_CAXII          AMKESDGLAVLGILLEVGP--FNPTFEKIISQLHSIGYKDQSVQIAGFNVQELLPKRLDE
Latimeria_chalumnae_CAXII         AMDKSDGLAALGVLIEIGA--FNPAFENIVKYLQNVKYRGQQFPIPGFDIEELLPPRLDE
Danio_rerio_CAXII                 AVDKHDGLAVLGVFIEIGE--ANPAFDKLFRFISGVKYRDQKIQVPAFNIRALLPDRLDQ
Homo_sapiens_CAXIV                AAERPQGLAVLGILIEVGE-TKNIAYEHILSHLHEVRHKDQKTSVPPFNLRELLPKQLGQ
Mus_musculus_CAXIV                AAQKPQGLAVLGILIEVGE-TENPAYDHILSRLHEIRYKDQKTSVPPFSVRELFPQQLEQ
Monodelphis_domestica_CAXIV       AAQKPQGLAVLGILIEVGE-NQSPAYEHLLSHLEKIRHKGQTTLVPPFDVGGLLPPEMGE
Meleagris_gallopavo_CAXIV         AQHHAAGLAVLGILLEVGD-EPNAAYANILNHLGSIRYAGQTTSIPSFSVQELLPERLDR
Xenopus_tropicalis_CAXIV          AKNKPDGLAVLGVFFEIGA-TDNPAYANILHHLDNIRYKDQTVSVPSFNVRHLLPENLEE
Latimeria_chalumnae_CAXIV         AKDKPDGLAVLGILLEAGD-TVNAAYEHIFRYLGNVKYAGEKVVVPPFDVRTLLPPRLDH
Danio_rerio_CAXIV                 AMMQKNGLAVLGILIETGE-EVNQAYGSIFNYLGRIRYAGQKVAIPSFDLQSLLPENLSQ
Drosophila_melanogaster_CAH1      AAAAPDGLAVLGVFLKAGN--HHAELDKVTSLLQFVLHKGDRVTLPQGCDPGQLLPDVHT
                                  *     ***.*. :              .   :  :        :        :      

Homo_sapiens_CAVI                 YYTYHGSLTTPPCTENVHWFVLADFVKLSRTQVWKLENSLLDHR----N-----KTIHND
Mus_musculus_CAVI                 YYTYPGSLTTPPCTENVQWFVLRDKVTLSKAQVVTIENSVMDHN----N-----NTIQNG
Equus_caballus_CAVI               YYSYQGSLTTPPCTENVQWFLLADPVKLSKSQVLKLENSLLDSQ----N-----KTLNNG
Gallus_gallus_CAVI                FYRYQGSLTTPPCSESVTWTIFDSPIVLSHTQIGLLENTLLNWH----N-----RTLRND
Meleagris_gallopavo_CAVI          FYRYQGSLTTPPCSESVTWTVFDSPIILSHAQIGLLENTLLDWH----N-----RTLRND
Xenopus_tropicalis_CAVI           FYRYSGSLTTPPCTENVLWTVFDSPVYLSKTQIDLLENTLLDWH----N-----KTLRND
Danio_rerio_CAVI                  FYRYKGSLTTPPCFESVMWTVFDTPITLSHNQIRKLESTLMDHD----N-----KTLWND
Homo_sapiens_CAIX                 YFQYEGSLTTPPCAQGVIWTVFNQTVMLSAKQLHTLSDTLWGPG----D-----SRLQLN
Mus_musculus_CAIX                 YYRYEGSLTTPPCSQGVIWTVFNETVKLSAKQLHTLSVSLWGPR----D-----SRLQLN
Monodelphis_domestica_CAIX        YFRYKGSLTTPPCSQGVIWTVFNQTVLLSAGQLRTLSLSLWGPE----G-----SRLQRN
Gallus_gallus_CAIX                YFHYNGSLTTPPCLESVKWTVFNQTVMLSKEQMSVLVSSLQTDD----N-----HLLMNN
Chrysemys_picta_bellii_CAIX       YYRYSGSLTTPPCYQTVNWTVFNQTVLLSKEQISLLETTLQGDD----D-----KDLQNN
Latimeria_chalumnae_CAIX          YFRYNGSLTTPPCFQSVTWTVFNNTIQISQDQLSQLENTLKMKH----Q-----QILSQN
Danio_rerio_CAIX                  FYRYSGSLTTPPCLQTVSWTLFNDSIRVSRRQLAALEESLKTEH----N-----KLLSKN
Homo_sapiens_CAXII                YYRYRGSLTTPPCNPTVLWTVFRNPVQISQEQLLALETALYCTHMDDP----SPREMINN
Mus_musculus_CAXII                YYRYEGSLTTPPCYPTVLWTVFRNPVQISQEQLLALETALYFTHMDDP----TPREMINN
Monodelphis_domestica_CAXII       YYRYQGSLTTPPCSPTVLWTVFRNPVQISKEQLLALETALYCTHIDDP----SPLEMVNN
Meleagris_gallopavo_CAXII         YYRYEGSLTTPPCYPSVLWTVFRHPVKISQEQLLALETAMYCTESDDP----EPLEMVNN
Xenopus_tropicalis_CAXII          YYRYEGSLTTPPCYPSVLWTVFRNPVTISEEQLITLETALYSTDR--N----ESVQMTNN
Latimeria_chalumnae_CAXII         FYRYEGSVTTPPCYTSVIWTVFRNTVKISREQLLTLQTSMYYTQKDEP----APLEMMDN
Danio_rerio_CAXII                 YYRYDGSLTTPPCYPSVLWTVFRKPVTISRKQFLALATALYASFAQDS----PSMPLHEN
Homo_sapiens_CAXIV                YFRYNGSLTTPPCYQSVLWTVFYRRSQISMEQLEKLQGTLFSTEE-EP----S-KLLVQN
Mus_musculus_CAXIV                FFRYNGSLTTPPCYQSVLWTVFNRRAQISMGQLEKLQETLSSTEE-DP----S-EPLVQN
Monodelphis_domestica_CAXIV       FYRYNGSLTTPPCYQSVLWTVFHRKAQISMGQLEKLQETLFSTEETRP----P-QSLVQN
Meleagris_gallopavo_CAXIV         YYRYNGSLTTPPCLQSVLWTVFQQPVRISAAQLEQLQGSLYATAVDEP----SAERLEDN
Xenopus_tropicalis_CAXIV          YFRYQGSLTTPPCFQSVLWTVFYHPVEISRSQLEKLQTTLYSTTATEV----PPEVLGNN
Latimeria_chalumnae_CAXIV         YYRYNGSLTTPPCYQSVLWTVFKQQVQISWTQLDKLQRALFSTDTEKY----PAIPLVDN
Danio_rerio_CAXIV                 YFRYNGSLTTPPCHESVLWTIFNERVKISHSQLLKLETVLYSSKAEEE----EPTILQDN
Drosophila_melanogaster_CAH1      YWTYEGSLTTPPCSESVIWIVFKTPIEVSDDQLNAMRNLNAYDVKEECPCNEFNGKVINN
                                  :: * **:*****   * * ::     :*  *.  :                    :   

Homo_sapiens_CAVI                 YRRTQPLNHRVVESNF---PNQE-YTLGS----EF----------------------QFY
Mus_musculus_CAVI                 YRSTQPNNHRVVEANFLNVQDMY-----S----SY----------------------HLY
Equus_caballus_CAVI               YRSTQHLNGRVVETNFIYHPNQQ-SVLGS----EL----------------------QFH
Gallus_gallus_CAVI                YRHAQPLHGRVVEASFQARPKQ-EQCQPE----EL----------------------SHK
Meleagris_gallopavo_CAVI          YRHAQPLHGRVVEASFQARPRQ-EQCQPE----EL----------------------SLK
Xenopus_tropicalis_CAVI           YRHAQPLYDRTVEASFHPKMPK-DSCQLE-----I----------------------SNK
Danio_rerio_CAVI                  YRMAQPLNERVVESTFLPRLSKGGMCRQE----EI----------------------EAK
Homo_sapiens_CAIX                 FRATQPLNGRVIEASFPAGV---DSSPRA---AEP---VQLNSCLAAGDILALVFGLLFA
Mus_musculus_CAIX                 FRATQPLNGRTIEASFPAAE---DSSP------EP---VHVNSCFTAGDILALVFGLLFA
Monodelphis_domestica_CAIX        FRATQPLNGRMIEASFPPPTATAHNPPDS---PEP---VHSSSCLNVGDILALLFGLLFA
Gallus_gallus_CAIX                FRQDQSLHRRWVLASFEPSSSRDRQVPAGGGSSVT---AGHTSSFHAGDVLAVLFGVLFA
Chrysemys_picta_bellii_CAIX       FRLTQSLHGRKVLANFQASLSPR-RVPLPGGRETC---PWGDMSLHGAEVLAGLFGVLFA
Latimeria_chalumnae_CAIX          FRVPQSLHGRKVLASFNLSFKTRRMGDPGAEAQD--------ELSSRGNTLAIIFGCLFG
Danio_rerio_CAIX                  FRAPQLLHGRKIQSSFHTSDSGKTRGATPTETQDKNIKESSAHPSLTGHILAVTFGVLFA
Homo_sapiens_CAXII                FRQVQKFDERLVYTSFSQVQVCT--------------AA----GLSLGIILSLALAGILG
Mus_musculus_CAXII                FRQVQKFDERLVYISFRQGVLLT--------------NT----GLSLGIILSVALAGVLG
Monodelphis_domestica_CAXII       FRRVQKFDERLVRVSFHQGNVML--------------KYFVLILSSPGVILSVAIAGVLG
Meleagris_gallopavo_CAXII         FRNVQEFRERLVFISFHEDYKLC--------------SV---SPFLLGVLVSVVIACVVG
Xenopus_tropicalis_CAXII          YRQLQPHGDRLVSVSFREG-----------------------------VVLTIALACLLG
Latimeria_chalumnae_CAXII         YRHTQEPGDRIVFITFRQG-----------------------------IVLSLILAGALG
Danio_rerio_CAXII                 YRKSQLPDNRVVLVSFREG-----------------------------IIASITAASMLG
Homo_sapiens_CAXIV                YRALQPLNQRMVFASFIQ-AGS---------------------SYTTGEMLSLGVGILVG
Mus_musculus_CAXIV                YRVPQPLNQRTIFASFIQ-AGP---------------------LYTTGEMLGLGVGILAG
Monodelphis_domestica_CAXIV       YRAPQPLNHRLVVASFIP-EGA---------------------FYSTGEMVGLGLGILFG
Meleagris_gallopavo_CAXIV         FRDPQDLNQRPVLASFTS-SPQ---------------------GYSTGEVIAIVFGTVLG
Xenopus_tropicalis_CAXIV          VREAQLLNSRTVYSSFHIHSTFA--------------------TGTVGNILAIIFGIFLG
Latimeria_chalumnae_CAXIV         FRAPQPLNHRTVYASFPLGSTS---------------------AYSTGEIIAIVFGLLFG
Danio_rerio_CAXIV                 YRATQPLNHRTVLSSFIPVSVQ---------------------IYTAGEIAAIVIGSLFG
Drosophila_melanogaster_CAH1      FRPPLPLGKRELREIGGH------------------------------------------
                                   *       * :                                                

Homo_sapiens_CAVI                 LHKIEEILDYLRRALN--------------------------------------------
Mus_musculus_CAVI                 LKNMQKEILQP---KKQ------KKTKKNRHFWSRK------------------------
Equus_caballus_CAVI               LTRIDNNLEYFRRLIEQ------KQVKRK-------------------------------
Gallus_gallus_CAVI                LEQIQTQLQDMKKEFLN--------GVSHTG-----------------------------
Meleagris_gallopavo_CAVI          LEQIQTQLRDMKKEFLN--------GVSHTG-----------------------------
Xenopus_tropicalis_CAVI           LRLIATELEDIKKRADS--------SKSSRMLM---------------------------
Danio_rerio_CAVI                  LKRIESLILSLDKKAVQ--------G----------------------------------
Homo_sapiens_CAIX                 VTSVA-FLVQMRRQH-------RRGTKGGVSYRPAEVAETGA------------------
Mus_musculus_CAIX                 VTSIA-FLLQLRRQH-----RHRSGTKDRVSYSPAEMTETGA------------------
Monodelphis_domestica_CAIX        VTSVA-FLVYMRRQK-----RLSRVAKENVIYHPTEVTETAT------------------
Gallus_gallus_CAIX                ITMLA-FLLYVYKNRSQN-ARLDSPTKSKVIYTAATAENTA-------------------
Chrysemys_picta_bellii_CAIX       VTALA-FLIYIYKQQSQN-RRPDSHPKPNVIYTAATTDENA-------------------
Latimeria_chalumnae_CAIX          ITLLA-FIIYVMHHRKMN-QRSKKETHSNVIYKAATSTEEA-------------------
Danio_rerio_CAIX                  ATFLI-FSIYTYRQHKKY-SKFKKDSKQDVIYKPAPIGKDTDQTTVTVS-----------
Homo_sapiens_CAXII                ICIVVVVSIWLFRRKSI--K--KG-DNKGVIYKPATKMETEAHA----------------
Mus_musculus_CAXII                ISIVLAVSIWLFKRKKS--K--KG-DNKGVIYKPAIKKEAEVHA----------------
Monodelphis_domestica_CAXII       VAVILALSIWLLRKKKS--K--KE-DNKGVIYKPALKKEADINP----------------
Meleagris_gallopavo_CAXII         VLIFLVVVCCLCRRKSC--K--KE-ESREVTYTQGMHQKEAAIS----------------
Xenopus_tropicalis_CAXII          VLVIIAVTCLLIRRKRR--SKKSS-DSRNIAYTAAAGVEENTSKV---------------
Latimeria_chalumnae_CAXII         ALVVIAIVCFVLQRNRA--KKQTA-EIKGIIYKSTPSKDEENPKI---------------
Danio_rerio_CAXII                 LLMIITLVWCILRKR---------------------------------------------
Homo_sapiens_CAXIV                CLCLLLAVYFIARKIRK--KRLENRKS--VVFTSAQATTEA-------------------
Mus_musculus_CAXIV                CLCLLLAVYFIAQKIRK--KRLGNRKS--VVFTSARATTEA-------------------
Monodelphis_domestica_CAXIV       CLCLLLAGYFIARKIRR--NRLGQQKS--VVFTSSRRATTDE------------------
Meleagris_gallopavo_CAXIV         SLGLFLTVHFVNKRLR--------------------------------------------
Xenopus_tropicalis_CAXIV          VVAIGFVIYCIYKQTRK--VTSGAPHDKASMSPT--VPT--------EVRSV--------
Latimeria_chalumnae_CAXIV         TFGLIMASFFIVRRLQL--KKKKKKGQKIIVCTCCLYFF--------VV-----------
Danio_rerio_CAXIV                 CIGLAVIIWFIVKTIRL--TSSWDVLQSIQPAPQPRMQDANEHKQDTDLKMTSNQEKTKD
Drosophila_melanogaster_CAH1      ------------------------------------------------------------
                                                    *                                         

Homo_sapiens_CAVI                 -------
Mus_musculus_CAVI                 -------
Equus_caballus_CAVI               -------
Gallus_gallus_CAVI                -------
Meleagris_gallopavo_CAVI          -------
Xenopus_tropicalis_CAVI           -------
Danio_rerio_CAVI                  -------
Homo_sapiens_CAIX                 -------
Mus_musculus_CAIX                 -------
Monodelphis_domestica_CAIX        -------
Gallus_gallus_CAIX                -------
Chrysemys_picta_bellii_CAIX       -------
Latimeria_chalumnae_CAIX          -------
Danio_rerio_CAIX                  -------
Homo_sapiens_CAXII                -------
Mus_musculus_CAXII                -------
Monodelphis_domestica_CAXII       -------
Meleagris_gallopavo_CAXII         -------
Xenopus_tropicalis_CAXII          -------
Latimeria_chalumnae_CAXII         -------
Danio_rerio_CAXII                 -------
Homo_sapiens_CAXIV                -------
Mus_musculus_CAXIV                -------
Monodelphis_domestica_CAXIV       -------
Meleagris_gallopavo_CAXIV         -------
Xenopus_tropicalis_CAXIV          -------
Latimeria_chalumnae_CAXIV         -------
Danio_rerio_CAXIV                 TEHQPET
Drosophila_melanogaster_CAH1      -------
                                         
