# Supplementary material for: Identification and characterization of a novel zebrafish (Danio rerio) pentraxin–carbonic anhydrase
Source: PeerJ. 2017 Dec 7;5:e4128. doi: 10.7717/peerj.4128 (PMC5723433; doi:10.7717/peerj.4128)
Supplement: Supplemental Information 3 — Raw data. [file peerj-05-4128-s003.aln]

CLUSTAL multiple sequence alignment from Pal2Nal

Homo_sapiens_CAVI               ------------------------------------------------------------
Mus_musculus_CAVI               ------------------------------------------------------------
Equus_caballus_CAVI             ------------------------------------------------------------
Gallus_gallus_CAVI              ------------------------------------------------------------
Meleagris_gallopavo_CAVI        ------------------------------------------------------------
Xenopus_tropicalis_CAVI         ------------------------------------------------------------
Danio_rerio_CAVI                ------------------------------------------------------------
Homo_sapiens_CAIX               ATGGCTCCCCTGTGCCCCAGCCCCTGGCTCCCTCTGTTGATCCCGGCCCCTGCTCCAGGC
Mus_musculus_CAIX               ATGGCCTCCCTGGGCCCCAGCCCCTGGGCCCCTTTGTCGACCCCAGCCCCTACTGCA---
Monodelphis_domestica_CAIX      ATGGCTCCCCCTTGCCCTGGCCGG---CTTCCCCTCCTGTCCCCAGCCAGGGCCCCC---
Gallus_gallus_CAIX              ------------------------------------------------------------
Chrysemys_picta_bellii_CAIX     ------------------------------------------------------------
Latimeria_chalumnae_CAIX        ------------------------------------------------------------
Danio_rerio_CAIX                ------------------------------------------------------------w
Homo_sapiens_CAXII              ------------------------------------------------------------
Mus_musculus_CAXII              ------------------------------------------------------------
Monodelphis_domestica_CAXII     ------------------------------------------------------------
Meleagris_gallopavo_CAXII       ------------------------------------------------------------
Xenopus_tropicalis_CAXII        ------------------------------------------------------------
Latimeria_chalumnae_CAXII       ------------------------------------------------------------
Danio_rerio_CAXII               ------------------------------------------------------------
Homo_sapiens_CAXIV              ------------------------------------------------------------
Mus_musculus_CAXIV              ------------------------------------------------------------
Monodelphis_domestica_CAXIV     ------------------------------------------------------------
Meleagris_gallopavo_CAXIV       ------------------------------------------------------------
Xenopus_tropicalis_CAXIV        ------------------------------------------------------------
Latimeria_chalumnae_CAXIV       ------------------------------------------------------------
Danio_rerio_CAXIV               ------------------------------------------------------------
Drosophila_melanogaster_CAH1    ------------------------------------------------------------

Homo_sapiens_CAVI               ------------------------------------------------------------
Mus_musculus_CAVI               ------------------------------------------------------------
Equus_caballus_CAVI             ------------------------------------------------------------
Gallus_gallus_CAVI              ------------------------------------------------------------
Meleagris_gallopavo_CAVI        ------------------------------------------------------------
Xenopus_tropicalis_CAVI         ------------------------------------------------------------
Danio_rerio_CAVI                ------------------------------------------------------------
Homo_sapiens_CAIX               CTCACTGTGCAACTGCTGCTGTCACTGCTGCTTCTGGTGCCTGTCCATCCCCAGAGGTTG
Mus_musculus_CAIX               ---------CAGCTGCTGCTGTTCCTGCTGCTCCAAGTGTCTGCTCAGCCCCAGGGCCTG
Monodelphis_domestica_CAIX      ------ATCTGTCTGCTCTTGCTCCTCCTGCTTCTGGCCCCCTCTCACCCCTACAGCGTG
Gallus_gallus_CAIX              ------------------------------------------------------------
Chrysemys_picta_bellii_CAIX     ------------------------------------------------------------
Latimeria_chalumnae_CAIX        ------------------------------------------------------------
Danio_rerio_CAIX                ------------------------------------------------------------
Homo_sapiens_CAXII              ------------------------------------------------------------
Mus_musculus_CAXII              ------------------------------------------------------------
Monodelphis_domestica_CAXII     ------------------------------------------------------------
Meleagris_gallopavo_CAXII       ------------------------------------------------------------
Xenopus_tropicalis_CAXII        ------------------------------------------------------------
Latimeria_chalumnae_CAXII       ------------------------------------------------------------
Danio_rerio_CAXII               ------------------------------------------------------------
Homo_sapiens_CAXIV              ------------------------------------------------------------
Mus_musculus_CAXIV              ------------------------------------------------------------
Monodelphis_domestica_CAXIV     ------------------------------------------------------------
Meleagris_gallopavo_CAXIV       ------------------------------------------------------------
Xenopus_tropicalis_CAXIV        ------------------------------------------------------------
Latimeria_chalumnae_CAXIV       ------------------------------------------------------------
Danio_rerio_CAXIV               ------------------------------------------------------------
Drosophila_melanogaster_CAH1    ------------------------------------------------------------

Homo_sapiens_CAVI               ------------------------------------------------------------
Mus_musculus_CAVI               ------------------------------------------------------------
Equus_caballus_CAVI             ------------------------------------------------------------
Gallus_gallus_CAVI              ------------------------------------------------------------
Meleagris_gallopavo_CAVI        ------------------------------------------------------------
Xenopus_tropicalis_CAVI         ------------------------------------------------------------
Danio_rerio_CAVI                ------------------------------------------------------------
Homo_sapiens_CAIX               CCCCGGATGCAGGAGGATTCCCCCTTGGGAGGAGGCTCTTCTGGGGAAGATGACCCACTG
Mus_musculus_CAIX               TCCGGGATGCAGGGGGAGCCCTCCTTGGGAGACAGTTCATCTGGGGAG---GATGAGCTG
Monodelphis_domestica_CAIX      GTGGGAAGAGAGAGAGATTCATCTGAG---------------GAGGAGGGAGAT------
Gallus_gallus_CAIX              ------------------------------------------------------------
Chrysemys_picta_bellii_CAIX     ------------------------------------------------------------
Latimeria_chalumnae_CAIX        ------------------------------------------------------------
Danio_rerio_CAIX                ------------------------------------------------------------
Homo_sapiens_CAXII              ------------------------------------------------------------
Mus_musculus_CAXII              ------------------------------------------------------------
Monodelphis_domestica_CAXII     ------------------------------------------------------------
Meleagris_gallopavo_CAXII       ------------------------------------------------------------
Xenopus_tropicalis_CAXII        ------------------------------------------------------------
Latimeria_chalumnae_CAXII       ------------------------------------------------------------
Danio_rerio_CAXII               ------------------------------------------------------------
Homo_sapiens_CAXIV              ------------------------------------------------------------
Mus_musculus_CAXIV              ------------------------------------------------------------
Monodelphis_domestica_CAXIV     ------------------------------------------------------------
Meleagris_gallopavo_CAXIV       ------------------------------------------------------------
Xenopus_tropicalis_CAXIV        ------------------------------------------------------------
Latimeria_chalumnae_CAXIV       ------------------------------------------------------------
Danio_rerio_CAXIV               ------------------------------------------------------------
Drosophila_melanogaster_CAH1    ------------------------------------------------------------

Homo_sapiens_CAVI               ------------------------------------------------------------
Mus_musculus_CAVI               ------------------------------------------------------------
Equus_caballus_CAVI             ------------------------------------------------------------
Gallus_gallus_CAVI              ------------------------------------------------------------
Meleagris_gallopavo_CAVI        ------------------------------------------------------------
Xenopus_tropicalis_CAVI         ------------------------------------------------------------
Danio_rerio_CAVI                ------------------------------------------------------------
Homo_sapiens_CAIX               GGCGAGGAGGATCTGCCCAGTGAAGAGGATTCACCCAGAGAGGAGGATCCACCCGGAGAG
Mus_musculus_CAIX               GGCGTGGATGTTCTGCCCAGTGAAGAGGATGCACCTGAAGAGGCGGATCCACCCGATGGG
Monodelphis_domestica_CAIX      ------------CCCCCTGGGGCAGAGGATGGACCCCAAGAGGAGAAGCCACCTGGAGAG
Gallus_gallus_CAIX              ------------------------------------------------------------
Chrysemys_picta_bellii_CAIX     ------------------------------------------------------------
Latimeria_chalumnae_CAIX        ------------------------------------------------------------
Danio_rerio_CAIX                ------------------------------------------------------------
Homo_sapiens_CAXII              ------------------------------------------------------------
Mus_musculus_CAXII              ------------------------------------------------------------
Monodelphis_domestica_CAXII     ------------------------------------------------------------
Meleagris_gallopavo_CAXII       ------------------------------------------------------------
Xenopus_tropicalis_CAXII        ------------------------------------------------------------
Latimeria_chalumnae_CAXII       ------------------------------------------------------------
Danio_rerio_CAXII               ------------------------------------------------------------
Homo_sapiens_CAXIV              ------------------------------------------------------------
Mus_musculus_CAXIV              ------------------------------------------------------------
Monodelphis_domestica_CAXIV     ------------------------------------------------------------
Meleagris_gallopavo_CAXIV       ------------------------------------------------------------
Xenopus_tropicalis_CAXIV        ------------------------------------------------------------
Latimeria_chalumnae_CAXIV       ------------------------------------------------------------
Danio_rerio_CAXIV               ------------------------------------------------------------
Drosophila_melanogaster_CAH1    ------------------------------------------------------------

Homo_sapiens_CAVI               ------------------------------------------------------------
Mus_musculus_CAVI               ------------------------------------------------------------
Equus_caballus_CAVI             ------------------------------------------------------------
Gallus_gallus_CAVI              ------------------------------------------------------------
Meleagris_gallopavo_CAVI        ------------------------------------------------------------
Xenopus_tropicalis_CAVI         ------------------------------------------------------------
Danio_rerio_CAVI                ------------------------------------------------------------
Homo_sapiens_CAIX               GAGGATCTACCTGGAGAGGAGGATCTACCTGGAGAGGAGGATCTA---------------
Mus_musculus_CAIX               GAGGAT------------------------------------CCA---------------
Monodelphis_domestica_CAIX      GAGCAGCTTTCCAGGGAGAGAGAAACACCTGGCCAGGGTGATCCTTCCAGGGAAGAGGAT
Gallus_gallus_CAIX              ------------------------------------------------------------
Chrysemys_picta_bellii_CAIX     ------------------------------------------------------------
Latimeria_chalumnae_CAIX        ------------------------------------------------------------
Danio_rerio_CAIX                ------------------------------------------------------------
Homo_sapiens_CAXII              ------------------------------------------------------------
Mus_musculus_CAXII              ------------------------------------------------------------
Monodelphis_domestica_CAXII     ------------------------------------------------------------
Meleagris_gallopavo_CAXII       ------------------------------------------------------------
Xenopus_tropicalis_CAXII        ------------------------------------------------------------
Latimeria_chalumnae_CAXII       ------------------------------------------------------------
Danio_rerio_CAXII               ------------------------------------------------------------
Homo_sapiens_CAXIV              ------------------------------------------------------------
Mus_musculus_CAXIV              ------------------------------------------------------------
Monodelphis_domestica_CAXIV     ------------------------------------------------------------
Meleagris_gallopavo_CAXIV       ------------------------------------------------------------
Xenopus_tropicalis_CAXIV        ------------------------------------------------------------
Latimeria_chalumnae_CAXIV       ------------------------------------------------------------
Danio_rerio_CAXIV               ------------------------------------------------------------
Drosophila_melanogaster_CAH1    ------------------------------------------------------------

Homo_sapiens_CAVI               ------------------------ATGAGGGCCCTG---------GTGCTTCTG---CTG
Mus_musculus_CAVI               ------------------------ATGAGGGCCCTG---------GTGAGCGTG---GTG
Equus_caballus_CAVI             ------------------------ATGCAGGCTCCG---------CTGACCTTG---CTG
Gallus_gallus_CAVI              ------------------------ATGCTCATCCCG---------ACGGCCCTA---TTG
Meleagris_gallopavo_CAVI        ------------------------ATGCTCATCCCG---------ACGGCCCTA---TTG
Xenopus_tropicalis_CAVI         ------------ATGGCA------AGGCTTCTGCAG---------CTTGGTCTG---TAC
Danio_rerio_CAVI                ---------------------------ATGGAGCAG---------CTGACTCTA---GTC
Homo_sapiens_CAIX               ---CCTGAAGTTAAGCCTAAATCAGAAGAAGAGGGCTCC---------------------
Mus_musculus_CAIX               ---CCTGAAGTTAATTCTGAAGACAGGATGGAGGAGTCC---------------------
Monodelphis_domestica_CAIX      CCACCCAGGGAGGAGGTCCCACACAGAGAAGAGGATCCA---------------------
Gallus_gallus_CAIX              ------------------------ATGAACCGCACCGCG---------------------
Chrysemys_picta_bellii_CAIX     ------------------------ATGAGCTGCACCAGG---------------------
Latimeria_chalumnae_CAIX        ------------------------ATGGGG---------------AATACATTGCTTTTT
Danio_rerio_CAIX                ------------------------ATGCTG---------------CTGGGTTTCCTCCTC
Homo_sapiens_CAXII              ATGCCCCGGCGCAGCCTG---------CACGCGGCGGCC------GTGCTCCTGCTGGTG
Mus_musculus_CAXII              ATGCCTCACCGCAGCCTG---------CGCGCGACTGTC------GTCCTCCTGTTGGTG
Monodelphis_domestica_CAXII     ATGCCAGCCCAGGGCTTTGGCTTTAGTGCAGCTGGTGCC------ACCGTGCTTATCCTT
Meleagris_gallopavo_CAXII       ATGTCAGTCAAGAGCTGCAAT---AGAGCCATAGTCACT------CCTGTGCTCATTTTC
Xenopus_tropicalis_CAXII        ---------------------------CAAGCT---ATG------TATGTACTCTTACTT
Latimeria_chalumnae_CAXII       ------------------------------------TGC------TATATTCTTGTACTT
Danio_rerio_CAXII               ---------------------TTAAGCAGTGAAGAATTT------CACATACTCCTGGGG
Homo_sapiens_CAXIV              ------------------------------------------------ATGTTGTTCTCC
Mus_musculus_CAXIV              ------------------------------------------------ATGTTGTTCTTC
Monodelphis_domestica_CAXIV     ---------------------------------------------ATGCTGCTATTTCTT
Meleagris_gallopavo_CAXIV       ------------------------------------------------TCACTTTTTGGG
Xenopus_tropicalis_CAXIV        ------------------------------------------------ATGCTGTGCCTT
Latimeria_chalumnae_CAXIV       ------------------------------------------------ATGTTTTTCCTA
Danio_rerio_CAXIV               ------------------------------------ATG------GATCATATCTGGACA
Drosophila_melanogaster_CAH1    ------------------------------------------------------------

Homo_sapiens_CAVI               ---------------TCCCTGTTCCTG---------------------------------
Mus_musculus_CAVI               ---------------TCCCTGTTCTTC---------------------------------
Equus_caballus_CAVI             ---------------TCTCTGCTCCTC---------------------------------
Gallus_gallus_CAVI              ------------------------------CTGCTGCAG---------------------
Meleagris_gallopavo_CAVI        ------------------------------CTGCTGCAG---------------------
Xenopus_tropicalis_CAVI         ------------------TTGTTTCTTGTCCTCGCCTGC---------------------
Danio_rerio_CAVI                ---------------CTGCTATTCGTCACTTCGCTGAAT---------------------
Homo_sapiens_CAIX               ---CTGAAGTTAGAGGATCTA------CCTACTGTT---------GAGGCTCCT------
Mus_musculus_CAIX               ---CTTGGGTTAGAGGATCTA------TCGACTCCC---------GAGGCTCCT------
Monodelphis_domestica_CAIX      ---CCCAGAGAGGAGGATCCA------CCCATTGTC---------CAGGCTTCT------
Gallus_gallus_CAIX              ---CTGCGGGTCTGCGTCCTGCTGCTGGCCGGGCTG------GGCCGAGCCGCCGGCGGG
Chrysemys_picta_bellii_CAIX     ---CTGGGTCTCTCTCTCCTGCTGCTGGCTGCCCTG------GGCTGG------------
Latimeria_chalumnae_CAIX        ATACTGGTGGTTTCCCAAGTATTGCTGCCGGGTCCC------------------------
Danio_rerio_CAIX                ATCCTTCATCTTCAGCTGCTGCTTGTCGCATCTTCA------------------------
Homo_sapiens_CAXII              ATCTTA------------------------------------------------------
Mus_musculus_CAXII              ATCCTT------------------------------------------------------
Monodelphis_domestica_CAXII     TTCTTA------------------------------------------------------
Meleagris_gallopavo_CAXII       TACCTA------------------------------------------------------
Xenopus_tropicalis_CAXII        GTTCTC------------------------------------------------------
Latimeria_chalumnae_CAXII       TATTTT------------------------------------------------------
Danio_rerio_CAXII               TATCTCATTGTCAACCTG------------------------------------------
Homo_sapiens_CAXIV              GCCCTCCTG---------------------------------------------------
Mus_musculus_CAXIV              GCTCTCCTG---------------------------------------------------
Monodelphis_domestica_CAXIV     AACCTCTTG---------------------------------------------------
Meleagris_gallopavo_CAXIV       CAAAGAGGC---------------------------------------------------
Xenopus_tropicalis_CAXIV        TCCCTTCTC---------------------------------------------------
Latimeria_chalumnae_CAXIV       GTATTGATC---------------------------------------------------
Danio_rerio_CAXIV               ACCTTGGCTTTTTCT---------------------------------------------
Drosophila_melanogaster_CAH1    ------------------------------------------------------------

Homo_sapiens_CAVI               ------------------------------------------CTGGGTGGCCAGGCCCAG
Mus_musculus_CAVI               ------------------------------------------CTGGGCATCCAGGCC---
Equus_caballus_CAVI             ------------------------------------------TTGGGAGCCCAGGCC---
Gallus_gallus_CAVI              ------------------------------------------CTACTGAGCTGC---TCC
Meleagris_gallopavo_CAVI        ------------------------------------------CTGCTGAGCTGC---TCC
Xenopus_tropicalis_CAVI         ------------------------------------------CACTTAACCACC---TCA
Danio_rerio_CAVI                ------------------------------------------TTCGCATCGGCTGGAGTA
Homo_sapiens_CAIX               GGAGATCCTCAA------GAACCCCAG---AATAATGCCCACAGGGACAAAGAAGGGGAT
Mus_musculus_CAIX               GAGCACAGT---------------------CAAGGTTCCCACGGGGATGAAAAAGGGGGT
Monodelphis_domestica_CAIX      CCGGTCTCTGAA------GATCCTGATTCCCACAGAAATGTCCCAGAAAAGAAAGATGAT
Gallus_gallus_CAIX              CAGGAGCACGAC------CACAACGACGAGAACGCTCCGCACTCCGCGGAGAAAGGTCCC
Chrysemys_picta_bellii_CAIX     ACGGAGGATGAG------CATGGCTCAGAGGACTCTTCTCACCCCAAAAAGAAAGGTCCT
Latimeria_chalumnae_CAIX        ACAGTGGCTGGGAAAACTGTTACTCAGAGACAGATTGGTGAAGATGAGAGTGGAGAGAAT
Danio_rerio_CAIX                TCCTCCTCTGAGGAAGACAAGAGCAGCGAGAGAGACGGACAGCACAGTAAAGGTTCTTCT
Homo_sapiens_CAXII              ------------------------AAGGAACAGCCT------TCCAGCCCGGCCCCAGTG
Mus_musculus_CAXII              ------------------------AAGAAGCAGCCT------TCCAGCTCAGCCCCACTC
Monodelphis_domestica_CAXII     ------------------------AAGGTACAAACC------TCGGTACCAGCACCACTT
Meleagris_gallopavo_CAXII       ------------------------AAGATACAACTC------TCGGTACCAGCGTCACTG
Xenopus_tropicalis_CAXII        ------------------------TTAGCTCTACCG------TCTTGCCAGGCAGCCTCT
Latimeria_chalumnae_CAXII       ------------------------TTTTTTTTGTTA------GTGTGTCAGAGACTC---
Danio_rerio_CAXII               ------------------AAGTCAGTGAAAGAGCCT------GGTTCAGCCTTCTCTTTT
Homo_sapiens_CAXIV              ------------------CTGGAGGTGATT------------TGGATCCTGGCTGCAGAT
Mus_musculus_CAXIV              ------------------TTAAAGGTGACT------------TGGATCCTGGCTGCAGAT
Monodelphis_domestica_CAXIV     ------------------CTAGAGCTGGTC------------CGGATTCTGGCTGCAGAT
Meleagris_gallopavo_CAXIV       ------------------GGTCGCCGTCGC------------TGGGNCTCTGCTTCCTTC
Xenopus_tropicalis_CAXIV        ---------------ATCCTCAGCATA------TCC------CAT---GTCACGGTTAGA
Latimeria_chalumnae_CAXIV       ---------------TTGTTTTTGTTA------CCG------TTT---ATTGCTGTTAAT
Danio_rerio_CAXIV               ------------------TTTGTTTTGAAG------------TGTGTGGAGTGCTCAGGA
Drosophila_melanogaster_CAH1    ------------------------------------------------------------

Homo_sapiens_CAVI               CATGTGTCTGACTGGACCTACTCAGAA---GGGGCACTGGACGAAGCGCACTGGCCACAG
Mus_musculus_CAVI               ---CACAGTGATTGGAGCTATTCAGGGGATGATGGCGTGGGAGAAAGTCAGTGGTCTGAG
Equus_caballus_CAVI             ---GGGCAGCACTGGACCTACTCAGAC---GGGGAGCTGGATGAAGCGCACTGGTCGAAT
Gallus_gallus_CAVI              CACGCCGTGCACTGGACCTACCGAGAG---GGCGAGCTGGATGAAGAGCACTGGGGGCTG
Meleagris_gallopavo_CAVI        CACGCCGTGCACTGGACCTACCGAGAG---GGTGAGCTGGATGAAGAGCACTGGGGGCTG
Xenopus_tropicalis_CAVI         CATGTTGTAGAATGGACTTACCAAGAG---GGAGAGGTGGATGAAGCAAATTGGGGGAAA
Danio_rerio_CAVI                GATGGAGATTATTGGACATAT---TCA---GGAGAGCTGGATCAGAAGCACTGGGCAGAA
Homo_sapiens_CAIX               GACCAGAGTCATTGGCGCTATGGAGGC---------------GACCCGCCCTGGCCCCGG
Mus_musculus_CAIX               GGCCACAGTCATTGGAGCTATGGAGGC---------------ACCCTACTCTGGCCCCAG
Monodelphis_domestica_CAIX      GACCATCAACACTGGCGCTATGGAGGC---------------GGCCCCCTCTGGCCCCGG
Gallus_gallus_CAIX              AGTGACAGCCACTGGAGCTATGAAGAC---------------CCAGGGCAGTGGGCCAAG
Chrysemys_picta_bellii_CAIX     GGCCACGGTCACTGGAGCTATGCAGAT---------------AAGGACGAGTGGCCGCTG
Latimeria_chalumnae_CAIX        AAGAAGAGCCATGAACACAACAAAGAT---------------CAGAACCAGTGGTCCATG
Danio_rerio_CAIX                CATCAGCATCACTGGGGTTACCAAGAT---------------CAGGACGCATGGTTATCT
Homo_sapiens_CAXII              AACGGTTCCAAGTGGACTTATTTTGGT------CCTGATGGGGAGAATAGCTGGTCCAAG
Mus_musculus_CAXII              AACGGATCCAAGTGGACCTATGTTGGT------CCTGCTGGGGAAAAGAACTGGTCCAAG
Monodelphis_domestica_CAXII     AATGGATCAAAGTGGACCTATGATGGT------GAAGATGGAGAAAAAGCCTGGTCAAAG
Meleagris_gallopavo_CAXII       AATGGGTCAAAATGGTCTTATATTGGT------CCTGATGGAGAGAACACCTGGCCGAAG
Xenopus_tropicalis_CAXII        GAAGGTCATGGCTGGGCGTACATTGGA------ACCAAAGGGGAGAAAAGTTGGCCAAAA
Latimeria_chalumnae_CAXII       ---ACATTTTCTTGTTTAACAACAGGT------CCCAAGGGAATGCCTCACTGGTCGAAA
Danio_rerio_CAXII               TCAGGCAGAAAATGGACATATAATGGA------CTTGATGGAGAACACGACTGGCCCACC
Homo_sapiens_CAXIV              GGGGGTCAACACTGGACGTATGAGGGC------CCACATGGTCAGGACCATTGGCCAGCC
Mus_musculus_CAXIV              GGGGGTCACCACTGGACATATGAAGGC------CCACACGGTCAGGACCATTGGCCAACC
Monodelphis_domestica_CAXIV     GGGGGTTCTCATTGGACGTATGAAGGT------CCACATGGTCAGGACCATTGGCCAGCC
Meleagris_gallopavo_CAXIV       ACAGGTCCCCACTGGACGTATGAGGGT------CCCCATGGGCAGCACCACTGGCCTGAG
Xenopus_tropicalis_CAXIV        GTCCCCGATTGGTATGGCAGTGCAGGT------CACCATGGACAGGAGAACTGGCCAGTC
Latimeria_chalumnae_CAXIV       GTGTGTTTGTTTTATTTGTTCCCAGGG------CCTCATGGACAGGAACATTGGGCAAGC
Danio_rerio_CAXIV               AGTGCAACAAAATGGACATATACAGGT------GCTGTGGGACAACCAGAATGGATTGAG
Drosophila_melanogaster_CAH1    ATGAGCCACCACTGGGGATACACCGAA------GAGAACGGACCTGCCCACTGGGCCAAG

Homo_sapiens_CAVI               CACTACCCCGCCTGTGGGGGCCAGAGACAGTCGCCTATCAACCTACAGAGGACGAAGGTG
Mus_musculus_CAVI               CAGTATCCTTCCTGCGGCGGGGAAAGGCAGTCGCCCATCGACGTGAAGACGGAGGAGGTG
Equus_caballus_CAVI             GAGTACCCCACCTGCGGGGGCGACAGACAGTCGCCCATCGACCTGCAGAGTAAGAAGATG
Gallus_gallus_CAVI              CACTTCGCTGCCTGTGCCGGCAAGCAGCAGTCTCCCATTGACATCCAGAGGAGGAATGTG
Meleagris_gallopavo_CAVI        CACTTTGCTGCCTGTGCTGGCAAGCAGCAGTCTCCTATTGACATCCAGAGGAAGAAGGTG
Xenopus_tropicalis_CAVI         AAATATCCTGTCTGTGCATTGAGACATCAGTCACCCATAGACATTCAGAGGAAGAAAGTC
Danio_rerio_CAVI                AAATATCATGACTGCGGTGGCCAACAACAGTCTCCCATTGACATACAGCGGCGAAAGGTG
Homo_sapiens_CAIX               GTGTCCCCAGCCTGCGCGGGCCGCTTCCAGTCCCCGGTGGATATCCGCCCCCAGCTCGCC
Mus_musculus_CAIX               GTGTCCCCAGCCTGTGCTGGCCGCTTTCAGTCCCCGGTAGACATCCGCCTGGAGCGCACC
Monodelphis_domestica_CAIX      GTCTCCCGAGCCTGCGGGGGACACCTTCAGTCTCCAGTGGACATCCGGCCGGACTCCACC
Gallus_gallus_CAIX              CACTTCCCAGCGTGCTCAGGCACCATGCAGTCACCCATCAACATCAACACGGAGACGACC
Chrysemys_picta_bellii_CAIX     GAGTTCCCAGACTGCGGTGGGCAGATGCAGTCTCCCATCAATATTGACACCAATTCCACA
Latimeria_chalumnae_CAIX        GACTATGAAGACTGTGGCAAGACAGCCCAATCTCCCATCGATATAATGACAGGACTCTCT
Danio_rerio_CAIX                GCATTTGAACACTGTGGTGGGAAATCTCAGTCTCCGATCAACATTGACACTCATAAGGTT
Homo_sapiens_CAXII              AAGTACCCGTCGTGTGGGGGCCTGCTGCAGTCCCCCATAGACCTGCACAGTGACATCCTC
Mus_musculus_CAXII              AAGTACCCATCGTGTGGAGGCCTCCTGCAGTCCCCGATAGACCTACATAGCGACATCCTT
Monodelphis_domestica_CAXII     TCCTTCCCTTCTTGTGGAGGGATGTTTCAGTCTCCTATAGATTTTCACAATGACATCCTT
Meleagris_gallopavo_CAXII       AAATATCCATTTTGTGGAGGAGTATTTCAATCACCAATAGATTTTCACAAAGATATTCTC
Xenopus_tropicalis_CAXII        AACTATGAATTCTGCGGTGGAGTCTATCAATCACCCATTGATATCCACCAAGATATCCTA
Latimeria_chalumnae_CAXII       CAGTATCCCTTCTGTGGAGGAAGTTTCCAGTCCCCCATTGATTTCTACAGGGACATCATT
Danio_rerio_CAXII               AACTATCCGTTTTGTGGAGGAGCATTCCAGTCCCCAATCGATTTCCAGACACATTTGCTG
Homo_sapiens_CAXIV              TCTTACCCTGAGTGTGGAAACAATGCCCAGTCGCCCATCGATATTCAGACAGACAGTGTG
Mus_musculus_CAXIV              TCTTATCCTGAGTGTGGAGGCGATGCCCAGTCCCCCATCAATATCCAGACAGACAGTGTG
Monodelphis_domestica_CAXIV     ACTTATCCTGAATGTGGGAGCAATGCCCAATCTCCCATCGACATACAAACTGAAAGGGTG
Meleagris_gallopavo_CAXIV       GGACACCCAGCATGCGGGGGCCGATCCCAATCCCCCATTGACATCGCAACGCAGCGGGTG
Xenopus_tropicalis_CAXIV        ACGTACCCTGACTGTGGAGGGACTGCCCAATCACCAATCAATATCCAGACTAGCAATATA
Latimeria_chalumnae_CAXIV       GTTTACCCCAACTGTGGTGGTACAGCTCAGTCTCCCATCAACATTGAAACTCGCCATGTG
Danio_rerio_CAXIV               TTCTTTCCTGAATGTGGTGGTTTCAATCAGTCACCTGTAAATGTGGACACATCACAAACA
Drosophila_melanogaster_CAH1    GAGTACCCACAGGCGTCGGGACATCGTCAGTCGCCCGTGGATATCACACCCTCCAGCGCC

Homo_sapiens_CAVI               CGGTACAACCCCTCCTTGAAGGGGCTCAATATGACAGGCTATGAGACC---CAG---GCA
Mus_musculus_CAVI               ATGTTCAATCCCTCCTTGAAGCCCCTGAGCTTGGTGAACTATGAGAAG---GAG---AAC
Equus_caballus_CAVI             CGGTACAACCCATCCTTGAAGCCTCTGACCCTGGTGGGCTACGAGGAC---CAG---GAG
Gallus_gallus_CAVI              GTGCACAACGCGCAGCTGCTGCAGCTGGAGCTGAGCGGGTACAGCCGGCCGCTG---CAG
Meleagris_gallopavo_CAVI        GTGCACAACGTGCAGCTGCTGCAGCTGGAGCTGAGCGGGTACAGCCGACCGCTG---CAG
Xenopus_tropicalis_CAVI         AGACACAACCCAGAACTGGCTCAGTTAGAACTGATTGGTTATGATGGGCCCTTA---ACT
Danio_rerio_CAVI                CGATATAGTCCACGAATGCAACAGCTCGAGCTGACAGGTTATGAAGAC---ATC---CGC
Homo_sapiens_CAIX               GCCTTCTGCCCGGCCCTGCGCCCCCTGGAACTCCTGGGCTTCCAGCTCCCGCCG---CTC
Mus_musculus_CAIX               GCATTCTGCCGCACTCTGCAACCCCTGGAACTTCTGGGTTATGAGCTCCAGCCT---CTC
Monodelphis_domestica_CAIX      TATTTCAGGCCGGACCTGGTGGCCCCCCAGCTCCACGGCTTCTTCCTTCCCCCT---GAC
Gallus_gallus_CAIX              ATCTTCAGCCCCCAGCTGCGGCCCATCCAGCTCTCCGGCTACAGCCTGCCTGCC---AGC
Chrysemys_picta_bellii_CAIX     ATCTTCAGCCATGAGCTGCAGCCTGTTGTGCTGGCGGGTTACAACCTGGACCCC---AGT
Latimeria_chalumnae_CAIX        CTCAGCACA---GCCCTACTCTCCATTAAACCAGAGGGGTATGACCTGAGAGACCAGGAG
Danio_rerio_CAIX                TTGCATGAGCCCCGACTGCCCCCCATTCAGCTGGATGGTTACGATCTTACTGGC---TCA
Homo_sapiens_CAXII              CAGTATGACGCCAGCCTCACGCCCCTCGAGTTCCAAGGCTACAATCTGTCTGCC---AAC
Mus_musculus_CAXII              CAGTATGATGCTAGCCTCGCACCCCTCCAGTTCCAAGGTTACAATGTGTCTGTT---GAA
Monodelphis_domestica_CAXII     CAGTATGATTCTACCCTTTTACCATTAGTATTTGAAGGTTACAACATGTCTTTC---AAA
Meleagris_gallopavo_CAXII       CAATATGATTCTAATCTCTCACCTTTAGAATTCATAGGCTATAATGTGTCTTCC---ACT
Xenopus_tropicalis_CAXII        CAATATGATTCCTCGCTGCAGCCTGTTAAACTGAATGGATATAATGTGTCTCCT---GCA
Latimeria_chalumnae_CAXII       CAATTCACTTCCAGTCTGAAACCCATTGAGGTCATGAACTATAACCTGTCATCT---ACA
Danio_rerio_CAXII               AGATATGATCCAAACTTGCCACCCATCCAGGTCCAGAACTATAACCTGTCAACC---AGT
Homo_sapiens_CAXIV              ACATTTGACCCTGATTTGCCTGCTCTGCAGCCCCACGGATATGACCAGCCTGGC---ACC
Mus_musculus_CAXIV              ATATTTGACCCCGATCTGCCTGCTGTACAGCCCCATGGATATGACCAGCTTGGG---ACT
Monodelphis_domestica_CAXIV     ACATTTGATTCAGAGCTGCCTGCTGTGCAGCCCCATGGCTATGACCAGCCTGGC---ACA
Meleagris_gallopavo_CAXIV       CTGCCCGACCCCTCGCTGCCCCCCATCCGCCCCATGGGGTACGACCACCCCCTC---GTC
Xenopus_tropicalis_CAXIV        TCTTATGACGAGTCCTTGCCACCCATAGAACCAGAAGGATACAACACTCCTGGG---AAC
Latimeria_chalumnae_CAXIV       AAATATGACTCATTGCTGCGGCCAGTGGAGCCTGAAAAATATGGTAACCCCGAG---AGT
Danio_rerio_CAXIV               CTACATGACCCAACACTAATTCCTGTGCAGCCCATGGGATACAACCAGCCTGGG---AGA
Drosophila_melanogaster_CAH1    AAGAAGGGCAGCGAACTGAATGTAGCTCCG---CTCAAGTGGAAGTATGTGCCG---GAG

Homo_sapiens_CAVI               GGGGAGTTCCCCATGGTCAACAATGGCCACACA------GTGCAGATCAGCCTGCCCTCC
Mus_musculus_CAVI               CTGGAGTTCACTATGACTAACAACGGACACACA------GTATCGATCGATCTGCCGCCC
Equus_caballus_CAVI             GGCGAGTTCTCCATGACCAACAACGGCCACACA------GTGCAGATCAGCCTGCGCCCC
Gallus_gallus_CAVI              GAGGACTGCACCATGACCAACAACGGGCACTCG------GTCCAGATCGATTTGCCACCC
Meleagris_gallopavo_CAVI        GGGGACTTCACCATGACCAACAACGGGCACTCG------GTCCAGATTGATTTGCCACCC
Xenopus_tropicalis_CAVI         GGTCACTTCAAGGTCACCAACAATGGTCATTCA------GTGCAAATTGACCTTCCACCC
Danio_rerio_CAVI                GGTTCCTTTCTCATGAAGAACAATGGCCATTCT------GTGGAAATTCAGCTGCCAAGC
Homo_sapiens_CAIX               CCAGAACTGCGCCTGCGCAACAATGGCCACAGT------GTGCAACTGACCCTGCCTCCT
Mus_musculus_CAIX               CCGGAACTGAGCCTATCCAACAATGGCCACACG------GTACAGCTGACTCTGCCGCCG
Monodelphis_domestica_CAIX      CAGCCTCTGAAGCTGAAGAACAACGGCCACACA------GTGCAGCTAACGCTGCCCCCT
Gallus_gallus_CAIX              CAGATGCTCGCACTGAAGAACAATGGGCACACA------GTGGTCCTGAAGCTGCCTGAG
Chrysemys_picta_bellii_CAIX     GAGCGTCTCAGCCTAATGAACAACGGACACACA------GTTGTCCTTCGGCTGCCTGGC
Latimeria_chalumnae_CAIX        AAGAAACTAACCCTGCTCAATAATGGGCATACT------GTTCAGCTGAACCTGCCTGAC
Danio_rerio_CAIX                CACTCTCTGACCCTCCTCAACAATGGACACACA------TTGCAGTTGAGTCTGCCCAGC
Homo_sapiens_CAXII              AAGCAGTTTCTCCTGACCAACAATGGCCATTCA------GTGAAGCTGAACCTGCCCTCG
Mus_musculus_CAXII              AAGCTGTTGAACCTGACCAATGATGGCCATTCA------GTGAGACTGAATCTGAACTCA
Monodelphis_domestica_CAXII     GAGCAGTTTATTCTGACTAATAATGGGCATTCA------GTGAAATTAAATCTGCCTCCA
Meleagris_gallopavo_CAXII       GACCAGTTTACACTGACTAATAATGGGCATTCA------GTGAAAATGCATCTATCACCT
Xenopus_tropicalis_CAXII        GAGTCTTTCACACTGTCAAACAATGGACACACA------GTACAAATGTCCTTGGTTCCC
Latimeria_chalumnae_CAXII       GTGCTTTATACATTGTCAAACAATGGGCATTCA------GTGAAAATGAGTCTACCATCA
Danio_rerio_CAXII               GAGCAGCTCACTCTTGGCAACAATGGGCACTCTGCCACAGTGCAGTTGTCATTGCCATCT
Homo_sapiens_CAXIV              GAGCCTTTGGACCTGCACAACAATGGCCACACA------GTGCAACTCTCTCTGCCCTCT
Mus_musculus_CAXIV              GAGCCTTTGGATCTACACAATAATGGCCATACA------GTGCAGCTTTCCCTGCCCCCA
Monodelphis_domestica_CAXIV     GAGCCTCTCTCTCTGCATAACAATGGACATACA------GTGCAACTGTCCCTGCCCCCC
Meleagris_gallopavo_CAXIV       CCCACCTTCAGCCTCACCAACAATGGCCACACT------GTGGTGCTGGCACTGCCACCC
Xenopus_tropicalis_CAXIV        CAGCCTTTTACTCTGACCAACAACGGCCATTCA------GTTGAACTCTCTCTGCCCTCC
Latimeria_chalumnae_CAXIV       GACCCCTTTACCCTCCTGAATAATGGGCACACA------GTTGAAATGGCCTTGCCTATT
Danio_rerio_CAXIV               AGACCATTCATCCTCTCTAATAATGGCCACACG------GTGCAGATGACATTGCCCCAC
Drosophila_melanogaster_CAH1    CACACCAAAAGCCTGGTCAATCCTGGCTATTGCTGGCGCGTGGATGTGAACGGCGCCGAC

Homo_sapiens_CAVI               ACCATG---CGCATGACAGTGGCTGACGGCACTGTATACATAGCCCAGCAGATGCACTTT
Mus_musculus_CAVI               TCCATG---TACCTTGAAACCTCTGACGGCACTGAGTTCATCTCAAAGGCCTTTCACTTT
Equus_caballus_CAVI             ACCATG---CACATGGAGGCTGCCGATGGCACCAAGTACGTAGCTGAGCAGATGCACTTC
Gallus_gallus_CAVI              ACCCTG---TCCATCTCCCGTGGGCTCCCACGCCCCTACACCGCTGTGCAGATGCACCTG
Meleagris_gallopavo_CAVI        ACCCTG---TCCATCTCCCGTGGGCTCCCGCACCCCTACACCGCAGTGCAGATGCACCTG
Xenopus_tropicalis_CAVI         TCCATG---ACTATAAAGAAAGGGCTTAACAGTCTTTATACTGCAGTACAAATGCACCTA
Danio_rerio_CAVI                ACCATG---AAGATTACCAAGGGGTTTCCACACCAATACACCGCCGTCCAAATGCATCTG
Homo_sapiens_CAIX               GGGCTA---GAGATGGCTCTGGGTCCCGGGCGGGAGTACCGGGCTCTGCAGCTGCATCTG
Mus_musculus_CAIX               GGGCTG---AAGATGGCTCTGGGACCTGGGCAGGAATACCGGGCCTTGCAGTTGCATCTA
Monodelphis_domestica_CAIX      GGACTG---TGGATGACGATGGGCCTGGGGACAGAGTATCGGGCCCTGCAGTTACATCTG
Gallus_gallus_CAIX              TCCTTG---GCTATCACGGGTGGCTACGCGCAGCAGTACCGCGCCGTGCAGCTGCATCTG
Chrysemys_picta_bellii_CAIX     TCTCTG---ACTATTGCCAGCGGCTACCCGCAGGAGTACAGAGCTATGCAGCTGCACCTG
Latimeria_chalumnae_CAIX        AGCATG---ACCATTCACGACAGCTTCGAGCAGCTGTACCGAGCAGCTCAGCTCCACTTC
Danio_rerio_CAIX                AGCATG---CGCATCAGGAGGGGATTTGATCAAGTTTATGTCGCAGCTCAGCTTCACTTT
Homo_sapiens_CAXII              GACATG---CACATCCAGGGCCTCCAGTCT---CGCTACAGTGCCACGCAGCTGCACCTG
Mus_musculus_CAXII              GACATG---TACATCCAGGGTCTCCAGCCTCACCACTACAGAGCAGAGCAGCTGCACTTG
Monodelphis_domestica_CAXII     AACATG---AACATTCAAGGACTGGGTTCC---CGATACACTGCAACGCAACTTCACCTG
Meleagris_gallopavo_CAXII       ACCATG---CACATCAGAAACCTCCCTTTT---GAATACACTGCATCTCAACTTCACCTG
Xenopus_tropicalis_CAXII        ACCATG---CAAATTAAAATCGCGCCTTTT---CACTATACTGCCTCCCAGCTTCATTTG
Latimeria_chalumnae_CAXII       TCCATG---TACTTGAATGGCCTTCCTTAC---CGATACAGTGCCACTCAGCTCCACTTA
Danio_rerio_CAXII               CACATG---TACATATCCAGCCTTCCTCAC---AGATATTCAGCAGCTCAGCTCCACTTC
Homo_sapiens_CAXIV              ACCCTG---TATCTGGGTGGACTTCCCCGA---AAATATGTAGCTGCCCAGCTCCACCTG
Mus_musculus_CAXIV              ACCCTG---CACCTGGGTGGACTGCCCCGA---AAATACACAGCAGCCCAGCTCCACCTG
Monodelphis_domestica_CAXIV     ACTCTA---TACCTGGGGGGACTCCCCCGA---AATTATGTAGCAGTCCAGCTCCACCTG
Meleagris_gallopavo_CAXIV       ACCCTA---CACCTGGAGGGGCTGCCCCGA---AGCTTTGCTGCTGCGCAGCTCCATTTC
Xenopus_tropicalis_CAXIV        TCCATG---ACACTCCGGGGGCTCCCTAAC---ACATTCAAGGCTGCTCAGCTCCATCTG
Latimeria_chalumnae_CAXIV       AGCATG---TGGTTACAAGGGCTGCCTGCA---AGATACACAGCAGTGCAGCTGCATCTG
Danio_rerio_CAXIV               TGGATG---GGTGTAGGGGGGTTGCCATCA---CATTATAGTGCTGTGCAGCTGCACCTG
Drosophila_melanogaster_CAH1    TCCGAGCTGACTGGAGGACCGCTGGGCGATCAGATCTTTAAGCTGGAGCAGTTCCACTGC

Homo_sapiens_CAVI               CACTGGGGAGGTGCGTCCTCGGAGATCAGCGGCTCTGAGCACACCGTGGACGGGATCAGA
Mus_musculus_CAVI               CACTGGGGGGGTCGGGACTGGGAACTCAGCGGCTCTGAACACACCATTGATGGGATCAGG
Equus_caballus_CAVI             CACTGGGGCGGTGGGGCCTCAGAGATCAGCGGCTCTGAGCACACCATCGACGGGATCAGA
Gallus_gallus_CAVI              CACTGGGGAGGCCTGGACCTGGAGACCAGCGGCTCCGAGCACACGTTGGATGGGATGAGA
Meleagris_gallopavo_CAVI        CACTGGGGAGGCCTGGACCTGGAGACCAGCGGCTCCGAGCACACGCTGGATGGGATGAGA
Xenopus_tropicalis_CAVI         CACTGGGGAGGACTTGAATCTGAAACCAGTGGCTCAGAACACACCATTGATGGAATGAGA
Danio_rerio_CAVI                CACTGGGGAGGCTGGGACTTGGAGGCCAGTGGATCAGAGCACACAATGGACGGCATTCGC
Homo_sapiens_CAIX               CACTGGGGGGCTGCA------GGTCGTCCGGGCTCGGAGCACACTGTGGAAGGCCACCGT
Mus_musculus_CAIX               CACTGGGGAACTTCA------GATCACCCAGGCTCAGAACACACAGTCAATGGTCACCGT
Monodelphis_domestica_CAIX      CATTGGGGGGCCCCC------GGGGTGCCCGGCTCGGAGCATACAGTCAATGGTCACCAC
Gallus_gallus_CAIX              CACTGGGGCTCGCCT------TCGAATCCCGGCTCTGAGCACACCGTTGACCACAAGCGC
Chrysemys_picta_bellii_CAIX     CACTGGGGCTCCCCG------GAAGGGCCTGGCTCAGAACACACCGTGGACGGACGCCGC
Latimeria_chalumnae_CAIX        CACTGGGGCTCCAAG------GGAGAGCCCGGTTCAGAGCACATGGTGGATGGAAAGCGC
Danio_rerio_CAIX                CACTGGGGAACCACA------GAGGTTCCTGGTTCAGAGCACACCATAGACAACATACAC
Homo_sapiens_CAXII              CACTGGGGGAACCCG---AATGACCCGCACGGCTCTGAGCACACCGTCAGCGGACAGCAC
Mus_musculus_CAXII              CACTGGGGGAACCGC---AATGACCCCCATGGCTCTGAACACACCGTGAGTGGGAAGCAC
Monodelphis_domestica_CAXII     CACTGGGGCAATCGG---AATAACCCCCATGGCTCTGAGCACACAGTGGATGGGAAGCAT
Meleagris_gallopavo_CAXII       CACTGGGGAAACAGA---AACAAGTCGGAAGGCTCAGAGCACACAGTCAGCGGGAAGCAC
Xenopus_tropicalis_CAXII        CACTGGGGCCAAAGA---GGCACTCAAAAAGGATCTGAACACTGCATTGAGGGCAAGAGG
Latimeria_chalumnae_CAXII       CACTGGGGGAACAAG---TACAGTTCTAAGGGCTCTGAGCACACCATCAATGGCAAACGG
Danio_rerio_CAXII               CACTGGGGCTCTTCT---AACCTGCTGACTGGATCAGAACACACTGTTAATGGCAAGCAG
Homo_sapiens_CAXIV              CACTGGGGTCAGAAA---GGATCCCCAGGGGGGTCAGAACACCAGATCAACAGTGAAGCC
Mus_musculus_CAXIV              CACTGGGGTCAGAGA---GGATCCCTCGAGGGATCAGAGCACCAGATCAACAGTGAAGCC
Monodelphis_domestica_CAXIV     CACTGGGGCCGAAAA---GGGCAGCCAGGAGGGTCAGAGCACCAGGTCAACAGCGAAGCC
Meleagris_gallopavo_CAXIV       CATTGGGGTCACAGT---GGTCATCCTGAGGGGGCTGAGCACCTCCTGGATGGGCGCCGG
Xenopus_tropicalis_CAXIV        CACTGGGGCAGCCCT---GCTAAGCAGGCAGGGTCCGAGCATCGGCTGGACGGGGAGGAG
Latimeria_chalumnae_CAXIV       CACTGGGGCAGTGAA---GGGTACCCAGGAGGGTCAGAACACCTACTGGACGGAGAAGTG
Danio_rerio_CAXIV               CACTGGGGTAATGGAGTGGGCATAGCAACAGGAAGCGAACACACTATTAATGGACAGAGC
Drosophila_melanogaster_CAH1    CACTGGGGCTGCACG------GACTCCAAGGGATCGGAGCACACCGTCGACGGCGTGTCC

Homo_sapiens_CAVI               CATGTGATCGAGATTCACATTGTTCACTACAATTCT---AAATACAAGAGCTATGATATA
Mus_musculus_CAVI               AGTATAATGGAGGCTCACTTTGTTCACTTCAATAAG---GAATACGGGACCTATGAGAAT
Equus_caballus_CAVI             TATGTGACTGAGATTCACCTTGTTCACTACAATTCT---AAATACGGGAGCTACGATATA
Gallus_gallus_CAVI              TACGTGGCAGAGCTGCACATCGTCCATTACAACTCTGCAGACTACTCGAGCTTTGAAGAA
Meleagris_gallopavo_CAVI        TACGTGGCAGAGCTGCACATCGTCCATTACAACTCTGCAGACTACTCAAGCTTTGAAGAA
Xenopus_tropicalis_CAVI         TATCTTGCTGAGCTCCACGTTGTTCATTACAACTCAGGAACTTACAAGACCTTCGATGAG
Danio_rerio_CAVI                TACATGGCAGAACTTCACGTTGTCCACTACAACTCTGAAAAGTACCCCAGCTTTGAAGAA
Homo_sapiens_CAIX               TTCCCTGCCGAGATCCACGTGGTTCACCTCAGCACC---GCCTTTGCCAGAGTTGACGAG
Mus_musculus_CAIX               TTCCCTGCTGAGATCCACGTGGTGCACCTCAGTACT---GCTTTCTCCGAACTTCATGAA
Monodelphis_domestica_CAIX      TTTCCAGCTGAGATTCATGTAGTTCACCTCAACACC---CGATTTGACACAGACCATGAA
Gallus_gallus_CAIX              TTTGCTGGGGAGCTCCACGTGGTCCACTACAACACC---AAGTATGAGAACTTTGAGGCA
Chrysemys_picta_bellii_CAIX     TATGATGGGGAGATCCATGTGGTTTATTACAACCCC---AGCTCTGGCAGCATCAAAGAG
Latimeria_chalumnae_CAIX        TTCCCAGCAGAGATCCACGTGGTTCACTTTGCTGAT---AAGTACGGGAGTTTGAAAGAG
Danio_rerio_CAIX                TACCCTGCGGAGATTCACGTGGTCCATTATAACTCC---AAATACGCAAATCTGACGGAG
Homo_sapiens_CAXII              TTCGCCGCCGAGCTGCACATTGTCCATTATAACTCAGACCTTTATCCTGACGCCAGCACT
Mus_musculus_CAXII              TTTGCTGCCGAGCTGCACATTGTCCATTATAACTCAGACCTGTACCCTGACTTCAGCACC
Monodelphis_domestica_CAXII     TTTGCAGCTGAGTTACATATTGTCCATTATAACTCGGACAAATACCCTGATGTGGTCACA
Meleagris_gallopavo_CAXII       TTTGCAGCAGAGATGCACATTGTACATTATAACTCTGAGAAATATCCAGATATAACAACA
Xenopus_tropicalis_CAXII        TTTGCAGGAGAGGTACATTTGGTCAACTATAATTCAGATAAATACTCGGATATCACCACC
Latimeria_chalumnae_CAXII       TTTGCAGCAGAGTTACATATTCTACATTTCAACTCTGAAAGGTATCCAAGTGAATTGATT
Danio_rerio_CAXII               TTTGCTGGAGAGATGCATGTAGTACACTTCAATTCTGACAAATACCCTAATGTCTCCATG
Homo_sapiens_CAXIV              ACATTTGCAGAGCTCCACATTGTACATTATGACTCTGATTCCTATGACAGCTTGAGTGAG
Mus_musculus_CAXIV              ACGGCTGCGGAGCTCCACGTGGTTCACTATGACTCCCAGTCCTACAGCAGCTTGAGTGAG
Monodelphis_domestica_CAXIV     ACTGCTGCAGAGCTTCACATTGTCCACTACGATGCCGATTCCTTCAACGAACTGAATGAA
Meleagris_gallopavo_CAXIV       GCACCCGCAGAGATGCACTTGGTGCACTACGATGCGGAGCGCTACGCCAACGCCAGCGAG
Xenopus_tropicalis_CAXIV        TTCCCTGCAGAGCTGCATATCGTTCATTACAATTCTGACAAGTACGCAGATATCAGTGAA
Latimeria_chalumnae_CAXIV       TTTCCAGCTGAGATGCATGTTGTACATTACAACTCGGAGAAATACTCCAACATCAGTGCG
Danio_rerio_CAXIV               ACTTCAGCAGAGCTTCATATTGTCCATTACAATACAGAGGTTTATGCAAATCTGTCAGAA
Drosophila_melanogaster_CAH1    TATTCCGGCGAGCTGCATTTGGTTCACTGGAACACCACGAAGTACAAGTCGTTTGGCGAG

Homo_sapiens_CAVI               GCCCAAGATGCGCCGGATGGTTTGGCTGTACTGGCAGCCTTCGTTGAGGTGAAGAATTAC
Mus_musculus_CAVI               GCCAAGGATCAAAAAAACGGCCTAGCTGTGTTAGCCGTCTTGTTTAAGATTGACGAGTAT
Equus_caballus_CAVI             GCCAAGGATGAACCTGATGGTTTGGCAGTGCTGGCAGTCCTCGTTGAGGTCAGTGATTAC
Gallus_gallus_CAVI              GCCAAAGACAAACCCAATGGACTGGCGGTGCTTGCCTTCTTGTATGTGGAAGGACAC---
Meleagris_gallopavo_CAVI        GCCAAAGACAAACCCAATGGATTGGCGGTGCTTGCCTTCTTGTATGTGGAAGGACAC---
Xenopus_tropicalis_CAVI         GCAAAGGACAAACCTAACGGGTTAGCTGTGCTTGCATTTCTTTATACGACTGGTAAT---
Danio_rerio_CAVI                GCCAAAAATAAACCTGATGGTCTTGCAGTTTTAGCCTTCTTTTTTGAGGATGGGCAT---
Homo_sapiens_CAIX               GCCTTGGGGCGCCCGGGAGGCCTGGCCGTGTTGGCCGCCTTTCTGGAGGAGGGCCCG---
Mus_musculus_CAIX               GCCTTGGGCCGCCCAGGAGGCCTGGCAGTTTTGGCTGCCTTTCTGCAGGAGAGCCCA---
Monodelphis_domestica_CAIX      GCCTTGGGGCAACCCGGAGGCCTGGCCGTTCTGGCTGCCTTCCTTCAGGAGGGCCCA---
Gallus_gallus_CAIX              GCCGTGACCCAACCGGATGGGCTGGCAGTGCTGGGGGTCTTCCTGGAGGTTGGGCCA---
Chrysemys_picta_bellii_CAIX     GCAATGAGGCAACCCGGTGGCCTGGCAGTGCTGGCAGCTTTCCTGCAGGTTGGGCCG---
Latimeria_chalumnae_CAIX        GCTGCTAACAAGTCGGATGGACTGGCAGTGCTGGGGGTTTTCCTGGAGGTTGGATCC---
Danio_rerio_CAIX                GCAGCTAGTAAAGCTGATGGATTGGCAGTGTTAGGAGGATTCATAGCTATTGGCCTT---
Homo_sapiens_CAXII              GCCAGCAACAAGTCAGAAGGCCTCGCTGTCCTGGCTGTTCTCATTGAGATGGGCTCC---
Mus_musculus_CAXII              GCCAGTGACAAGTCCGAAGGCCTCGCTGTCCTTGCTGTTCTTATTGAGATAGGCTCC---
Monodelphis_domestica_CAXII     GCTAGGGACGAGCCAGAAGGACTAGCTGTTCTGGCTGTTCTTATTGAGATTGGTTCC---
Meleagris_gallopavo_CAXII       GCAATGGACAAAGCAAACGGACTGGCAGTTTTGGCAATTCTTCTTGAGATTGGACCC---
Xenopus_tropicalis_CAXII        GCCATGAAGGAATCAGATGGACTGGCAGTACTGGGAATCTTATTAGAGGTTGGCCCT---
Latimeria_chalumnae_CAXII       GCAATGGACAAGTCAGATGGGCTGGCTGCATTAGGAGTTCTCATTGAGATTGGGGCA---
Danio_rerio_CAXII               GCTGTGGACAAACATGATGGACTGGCTGTGCTGGGAGTTTTTATTGAGATTGGAGAG---
Homo_sapiens_CAXIV              GCTGCTGAGAGGCCTCAGGGCCTGGCTGTCCTGGGCATCCTAATTGAGGTGGGTGAG---
Mus_musculus_CAXIV              GCAGCTCAGAAGCCACAGGGCCTGGCTGTCCTAGGCATCCTCATTGAGGTGGGCGAG---
Monodelphis_domestica_CAXIV     GCTGCACAAAAGCCACAGGGACTAGCTGTCCTGGGCATCCTCATTGAGGTAGGTGAG---
Meleagris_gallopavo_CAXIV       GCACAGCACCACGCAGCCGGGCTGGCCGTGCTCGGCATCCTGCTGGAGGTTGGCGAT---
Xenopus_tropicalis_CAXIV        GCCAAGAACAAGCCGGACGGACTGGCGGTGCTGGGAGTCTTTTTTGAGATAGGAGCG---
Latimeria_chalumnae_CAXIV       GCAAAGGATAAGCCAGATGGATTAGCTGTACTCGGCATTCTGCTAGAGGCTGGGGAT---
Danio_rerio_CAXIV               GCTATGATGCAGAAGAATGGCCTGGCTGTGTTAGGGATCCTAATTGAGACAGGTGAA---
Drosophila_melanogaster_CAH1    GCGGCTGCCGCTCCCGACGGCCTGGCCGTGCTGGGTGTGTTCCTTAAGGCTGGCAAT---

Homo_sapiens_CAVI               CCTGAAAACACTTATTACAGCAACTTCATTTCTCATCTGGCCAACATCAAGTACCCAGGA
Mus_musculus_CAVI               GCCGAAAACACTTACTACAGCGACATCATTTCTGCCTTGAAGAACATCGAGAAGCCAGGA
Equus_caballus_CAVI             GCTGAGAACACCTATTATAGCAAGTTCCTTTCTCACCTGAGTGAGGTCAGGTATTCAGGA
Gallus_gallus_CAVI              CTGGAGAATACCTACTACAGTGAATTCATTTCCAAATTGGCAAAAATCAGGTTTGCAGGT
Meleagris_gallopavo_CAVI        CTGGAGAATACCTACTACAGTGAATTCATTTCCAAACTGGCAAAAATCAGGTTTGCAGGT
Xenopus_tropicalis_CAVI         TATGAAAACACGTATTACAGTGATTTTATCTCTAAGCTTTCCAAGATTCGATATGCAGGG
Danio_rerio_CAVI                TTTGAGAACACGTACTACAGTGATTTTATTTCAAACCTGGCAAACATCAAATACGTAGGT
Homo_sapiens_CAIX               GAAGAAAACAGTGCCTATGAGCAGTTGCTGTCTCGCTTGGAAGAAATCGCTGAGGAAGGC
Mus_musculus_CAIX               GAAGAAAACAGTGCTTACGAACAGTTGCTGTCCCATTTGGAAGAAATCTCGGAGGAAGGC
Monodelphis_domestica_CAIX      GAGGAGAATGATGCCTATGAACAGCTACTGTCACATCTTGGGGAAATTGGTGAGGAAGGC
Gallus_gallus_CAIX              AGGGAGAACCCATATTACCAGCAGATACTCGAGCACCTGCGCAGCATCCAAGAGGAAGAT
Chrysemys_picta_bellii_CAIX     GAGGACAACGTGCACTATCAGCCTCTGCTTGAGCAGCTGCATAAGGTCCAAGAGGAAGGC
Latimeria_chalumnae_CAIX        CGGACAAACCCATTTTATGAGAAGCTTTTTTCATATCTTCAAGCTGTTAGTGAAGAAGGA
Danio_rerio_CAIX                CATGAAAATGACAACTATGAAAAGATCCTGTCTGCTTTATCAGACGTCAGCACAGAGGAG
Homo_sapiens_CAXII              ---TTCAATCCGTCCTATGACAAGATCTTCAGTCACCTTCAACATGTAAAGTACAAAGGC
Mus_musculus_CAXII              ---GCCAATCCATCATATGACAAGATCTTCAGCCATCTTCAACATGTTAAGTATAAAGGC
Monodelphis_domestica_CAXII     ---TTCAGTCCCTCTTATGACAACATCTTCAGCCACCTTCAAAATGTTAAATACAAAGAT
Meleagris_gallopavo_CAXII       ---TTCAACCCATCATATGAAAAGATCTTCAGGCACTTCCGGAATGTGAAATATAAGGAT
Xenopus_tropicalis_CAXII        ---TTCAATCCAACTTTTGAAAAAATTATCTCTCAGCTTCACAGTATCGGATATAAAGAC
Latimeria_chalumnae_CAXII       ---TTCAATCCTGCATTTGAAAATATTGTCAAGTATTTACAGAATGTGAAATACAGAGGT
Danio_rerio_CAXII               ---GCCAACCCAGCTTTTGACAAACTTTTCAGATTCATCAGTGGAGTAAAGTACAGAGAT
Homo_sapiens_CAXIV              ACTAAGAATATAGCTTATGAACACATTCTGAGTCACTTGCATGAAGTCAGGCATAAAGAT
Mus_musculus_CAXIV              ACTGAGAATCCAGCTTATGATCACATTCTGAGTCGTCTACATGAAATAAGATACAAAGAT
Monodelphis_domestica_CAXIV     AACCAGAGTCCAGCTTATGAACACCTCTTGAGTCATTTGGAAAAAATCAGGCATAAAGGT
Meleagris_gallopavo_CAXIV       GAGCCCAACGCCGCCTACGCCAACATCCTGAACCATCTGGGCAGCATCCGCTACGCCGGG
Xenopus_tropicalis_CAXIV        ACGGATAATCCAGCCTATGCCAATATACTGCACCATCTGGATAATATCAGATATAAAGAT
Latimeria_chalumnae_CAXIV       ACTGTGAATGCAGCTTATGAGCATATCTTCCGTTACCTGGGAAATGTTAAATATGCTGGT
Danio_rerio_CAXIV               GAGGTTAATCAGGCATATGGAAGTATTTTTAACTATCTGGGACGCATCAGATATGCAGGA
Drosophila_melanogaster_CAH1    ---CACCATGCCGAACTGGACAAGGTGACCAGCCTGCTGCAGTTCGTGCTGCACAAGGGC

Homo_sapiens_CAVI               CAAAGAACAACCCTGACTGGCCTTGACGTTCAGGACATGCTGCCCAGGAACCTCCAGCAC
Mus_musculus_CAVI               GAAACTACAACTCTGAAAGACACGACCATTAGGAACTTGTTGCCTAAGGACGTCCACCAC
Equus_caballus_CAVI             CAAAGCACAGTTCTGAGTGGCCTCAACATTCAGGACATGCTACCCAAGGACCTCCGCTAC
Gallus_gallus_CAVI              CAGTCAACCAAGCTCACCTCTCTGGACGTCCAAGCCATGCTGCCAGAAAACCTCTCACAC
Meleagris_gallopavo_CAVI        CAGTCAACCAAGCTCACCTCTCTGGACGTCCAAGCCATGCTGCCAGAAAACCTCTCACAC
Xenopus_tropicalis_CAVI         CAGGAGACAGAAATGCATACACTGGATGTCATGGCTATGTTGCCTGAGAACCTAGGTAAT
Danio_rerio_CAVI                CAGTCCATGAGCATCTCCAACCTGAATGTTCTCTCCATGCTGTCAGAGAACCTTAGTCAC
Homo_sapiens_CAIX               TCAGAGACTCAGGTCCCAGGACTGGACATATCTGCACTCCTGCCCTCTGACTTCAGCCGC
Mus_musculus_CAIX               TCCAAGATTGAGATCCCAGGTTTGGATGTATCTGCACTGTTGCCCTCGGACCTCAGCCGC
Monodelphis_domestica_CAIX      TCAGAGACTTGGGTCCAGGGATTCGATGTGGCTGCTCTCCTGCCTCACAACCTCCAACGG
Gallus_gallus_CAIX              GGTGAAGTCTTTGTGCCCGGGTTCAACATTGCCGGCTTGCTGCCTGACAACCTGCACCTC
Chrysemys_picta_bellii_CAIX     ACGGAAAGGACTGTGGCTGGATTCAATATTGAAGGGTTGCTGCCCACCAACCTAAGCCGC
Latimeria_chalumnae_CAIX        GACCAGCATGAAATTCCACCATTTGACATCCGCGGCTTGCTGCCAGATCACTTGGAGCGA
Danio_rerio_CAIX                TCGCTCACTGTGATTCCTGGTTTTAATGTGCGCCACCTTCTGCCGAACAGCTTGGAGAGG
Homo_sapiens_CAXII              CAGGAAGCATTCGTCCCGGGATTCAACATTGAAGAGCTGCTTCCGGAGAGGACCGCTGAA
Mus_musculus_CAXII              CAACAAGTGCTCATCCCAGGCTTCAACATTGAAGAACTTCTGCCCGAGAGCCCTGGCGAG
Monodelphis_domestica_CAXII     CAGAAAGTTCAAGTTCCAGGTTTTAATATCCAAGACCTTCTTCCTGAGAACGTACATGAA
Meleagris_gallopavo_CAXII       CAGATGGTCCACGTCCCTGGTTTCAACGTTCAGGAATTGCTTCCTGACAGACCAGATGAG
Xenopus_tropicalis_CAXII        CAGTCAGTTCAGATTGCAGGATTCAATGTACAGGAACTTCTCCCTAAAAGGCTTGATGAG
Latimeria_chalumnae_CAXII       CAACAATTTCCTATTCCTGGGTTTGACATTGAGGAGTTACTCCCTCCCAGATTAGATGAG
Danio_rerio_CAXII               CAGAAAATACAAGTACCAGCATTTAACATCCGTGCACTGCTACCAGACCGATTGGATCAG
Homo_sapiens_CAXIV              CAGAAGACCTCAGTGCCTCCCTTCAACCTAAGAGAGCTGCTCCCCAAACAGCTGGGGCAG
Mus_musculus_CAXIV              CAGAAGACCTCTGTGCCTCCCTTCAGCGTGAGAGAGCTGTTCCCCCAACAGCTGGAGCAA
Monodelphis_domestica_CAXIV     CAGACCACCCTGGTGCCACCCTTTGATGTGGGGGGACTGCTTCCTCCAGAGATGGGGGAG
Meleagris_gallopavo_CAXIV       CAGACAACGTCCATCCCCTCCTTCAGCGTGCAGGAGCTGCTGCCCGAGCGCCTGGACCGC
Xenopus_tropicalis_CAXIV        CAGACTGTATCTGTTCCGTCATTTAACGTGCGCCATCTGCTCCCTGAGAATCTAGAAGAG
Latimeria_chalumnae_CAXIV       GAGAAGGTGGTTGTCCCCCCGTTCGATGTTCGGACTCTGCTTCCTCCACGATTGGATCAT
Danio_rerio_CAXIV               CAGAAGGTGGCTATCCCATCATTTGATTTACAGTCTCTGTTACCTGAAAATCTCAGCCAA
Drosophila_melanogaster_CAH1    GATCGCGTCACCCTCCCCCAGGGCTGTGATCCCGGCCAGCTGCTGCCCGATGTGCACACC

Homo_sapiens_CAVI               TACTACACCTACCATGGCTCACTCACCACGCCTCCCTGCACTGAGAACGTCCACTGGTTT
Mus_musculus_CAVI               TATTACACCTACCCAGGCTCGCTCACCACACCCCCCTGCACAGAGAATGTCCAGTGGTTT
Equus_caballus_CAVI             TACTACAGCTACCAGGGGTCACTCACCACTCCTCCCTGTACCGAGAATGTGCAGTGGTTT
Gallus_gallus_CAVI              TTCTACAGGTACCAGGGCTCGCTCACAACCCCACCCTGCTCTGAGAGTGTCACCTGGACC
Meleagris_gallopavo_CAVI        TTCTACAGGTACCAGGGCTCGCTCACAACCCCACCCTGCTCTGAAAGTGTCACCTGGACC
Xenopus_tropicalis_CAVI         TTTTATCGCTACAGCGGATCCCTTACTACTCCTCCCTGCACAGAGAATGTGCTCTGGACT
Danio_rerio_CAVI                TTCTACAGATATAAAGGCTCTCTGACCACACCGCCCTGTTTTGAGAGCGTCATGTGGACA
Homo_sapiens_CAIX               TACTTCCAATATGAGGGGTCTCTGACTACACCGCCCTGTGCCCAGGGTGTCATCTGGACT
Mus_musculus_CAIX               TACTACCGATATGAAGGGTCTCTGACCACACCTCCCTGCAGCCAGGGGGTCATCTGGACT
Monodelphis_domestica_CAIX      TACTTCCGCTATAAAGGGTCTCTGACGACCCCGCCCTGCTCGCAGGGGGTCATTTGGACG
Gallus_gallus_CAIX              TACTTCCACTACAACGGGTCCCTGACCACCCCGCCCTGCCTTGAGTCCGTCAAGTGGACT
Chrysemys_picta_bellii_CAIX     TATTACCGCTACAGCGGCTCTCTGACCACCCCTCCCTGCTACCAGACGGTGAACTGGACT
Latimeria_chalumnae_CAIX        TATTTCCGTTACAACGGCTCCCTCACTACCCCACCGTGTTTCCAGAGTGTTACCTGGACA
Danio_rerio_CAIX                TTTTATAGGTACAGCGGGTCTCTGACGACCCCTCCTTGTCTGCAGACGGTCAGCTGGACT
Homo_sapiens_CAXII              TATTACCGCTACCGGGGGTCCCTGACCACACCCCCTTGCAACCCCACTGTGCTCTGGACA
Mus_musculus_CAXII              TATTACCGCTATGAAGGGTCCCTGACTACACCTCCTTGCTACCCTACCGTGCTCTGGACA
Monodelphis_domestica_CAXII     TACTACCGCTATCAAGGTTCTCTGACCACTCCGCCTTGTTCCCCCACTGTGCTCTGGACT
Meleagris_gallopavo_CAXII       TATTATCGCTATGAAGGATCCCTGACAACTCCTCCTTGCTACCCAAGCGTTCTCTGGACA
Xenopus_tropicalis_CAXII        TATTACCGTTACGAGGGCTCTCTAACAACCCCACCTTGTTACCCAAGTGTGTTGTGGACT
Latimeria_chalumnae_CAXII       TTCTACCGCTATGAGGGATCTGTGACCACCCCTCCCTGTTACACCAGTGTCATCTGGACA
Danio_rerio_CAXII               TATTACCGTTACGATGGTTCTCTGACCACACCACCCTGCTATCCTAGTGTGCTATGGACA
Homo_sapiens_CAXIV              TACTTCCGCTACAATGGCTCGCTCACAACTCCCCCTTGCTACCAGAGTGTGCTCTGGACA
Mus_musculus_CAXIV              TTCTTCCGCTACAACGGCTCACTCACAACTCCCCCCTGCTACCAGAGTGTGCTCTGGACA
Monodelphis_domestica_CAXIV     TTCTACAGGTACAATGGCTCCCTTACTACCCCTCCCTGCTACCAGAGCGTCCTCTGGACT
Meleagris_gallopavo_CAXIV       TACTACCGCTACAACGGGTCCCTGACCACCCCACCATGCTTGCAGAGCGTGCTCTGGACC
Xenopus_tropicalis_CAXIV        TATTTTCGGTACCAGGGGTCTCTGACCACCCCTCCATGCTTCCAGAGTGTGCTGTGGACC
Latimeria_chalumnae_CAXIV       TATTACCGCTACAATGGCTCTCTGACGACCCCACCCTGCTACCAGAGCGTCCTGTGGACC
Danio_rerio_CAXIV               TATTTTCGCTACAATGGCTCACTCACCACCCCACCCTGCCACGAGAGTGTCCTCTGGACC
Drosophila_melanogaster_CAH1    TATTGGACCTATGAGGGTTCCCTGACCACTCCACCGTGCTCGGAGTCGGTCATCTGGATC

Homo_sapiens_CAVI               GTGCTGGCAGATTTTGTCAAGCTCTCCAGGACACAGGTTTGGAAGCTGGAGAATTCCTTA
Mus_musculus_CAVI               GTGCTTAGAGACAAAGTCACTTTGTCCAAGGCCCAGGTGGTGACCATAGAAAACTCTGTT
Equus_caballus_CAVI             CTGCTGGCGGATCCCGTCAAGCTCTCCAAGTCACAGGTTTTGAAGCTAGAGAACTCCTTA
Gallus_gallus_CAVI              ATCTTCGACTCCCCCATCGTCCTGTCACACACACAGATCGGCCTGCTGGAGAACACCTTG
Meleagris_gallopavo_CAVI        GTTTTCGACTCTCCCATCATCCTGTCACATGCACAGATCGGCCTGCTGGAGAACACCTTG
Xenopus_tropicalis_CAVI         GTGTTTGATTCCCCAGTCTACCTTTCAAAAACGCAGATTGATTTGCTGGAAAACACTCTG
Danio_rerio_CAVI                GTGTTCGATACGCCGATCACCCTCTCGCACAACCAGATCAGGAAATTGGAGAGCACATTA
Homo_sapiens_CAIX               GTGTTTAACCAGACAGTGATGCTGAGTGCTAAGCAGCTCCACACCCTCTCTGACACCCTG
Mus_musculus_CAIX               GTGTTCAATGAGACAGTGAAACTGAGCGCTAAGCAGCTCCATACTCTCTCCGTTTCCTTG
Monodelphis_domestica_CAIX      GTGTTCAACCAGACGGTGCTCCTGAGTGCCGGGCAGCTCCGGACGCTGTCTCTATCCCTC
Gallus_gallus_CAIX              GTCTTCAACCAGACCGTGATGCTCTCCAAGGAACAGATGTCCGTACTGGTGAGCAGCCTG
Chrysemys_picta_bellii_CAIX     GTCTTCAACCAGACGGTGCTGCTGTCCAAGGAGCAGATCTCGCTGCTGGAGACCACGCTG
Latimeria_chalumnae_CAIX        GTCTTCAATAACACCATTCAGATTTCCCAAGATCAGTTGTCTCAGTTGGAGAATACGTTG
Danio_rerio_CAIX                CTCTTCAATGACTCCATCAGAGTATCCAGAAGACAGCTCGCAGCCTTGGAGGAATCGCTG
Homo_sapiens_CAXII              GTTTTCCGAAACCCCGTGCAAATTTCCCAGGAGCAGCTGCTGGCTTTGGAGACAGCCCTG
Mus_musculus_CAXII              GTTTTCCGAAACCCTGTGCAGATTTCCCAGGAGCAGCTGCTGGCTTTGGAGACAGCTCTG
Monodelphis_domestica_CAXII     GTTTTCCGAAACCCTGTCCAAATCTCCAAGGAGCAGCTGCTGGCTCTGGAGACAGCTCTA
Meleagris_gallopavo_CAXII       GTCTTCCGGCACCCCGTTAAAATTTCACAAGAGCAGCTGCTGGCACTGGAAACAGCCATG
Xenopus_tropicalis_CAXII        GTCTTCCGGAACCCTGTGACCATATCTGAGGAGCAGTTGATCACCCTGGAGACAGCTTTA
Latimeria_chalumnae_CAXII       GTCTTCCGAAACACAGTGAAAATATCTCGTGAGCAGCTTCTGACTTTACAGACTTCCATG
Danio_rerio_CAXII               GTGTTCAGAAAACCAGTCACAATTTCAAGAAAACAGTTTTTGGCATTGGCCACAGCTCTA
Homo_sapiens_CAXIV              GTTTTTTATAGAAGGTCCCAGATTTCAATGGAACAGCTGGAAAAGCTTCAGGGGACATTG
Mus_musculus_CAXIV              GTCTTCAACAGAAGGGCCCAGATTTCAATGGGACAGTTAGAGAAGCTCCAGGAGACATTG
Monodelphis_domestica_CAXIV     GTCTTCCATAGAAAGGCCCAGATTTCTATGGGGCAGTTGGAGAAGCTACAGGAGACTTTG
Meleagris_gallopavo_CAXIV       GTTTTCCAGCAGCCCGTTCGCATCAGCGCGGCGCAGCTGGAGCAGCTGCAGGGTTCCCTG
Xenopus_tropicalis_CAXIV        GTCTTCTACCACCCAGTGGAAATTTCCAGATCTCAGCTGGAGAAACTGCAGACAACCCTC
Latimeria_chalumnae_CAXIV       GTCTTCAAGCAGCAAGTGCAGATCTCATGGACACAGCTGGACAAACTGCAGAGGGCGCTG
Danio_rerio_CAXIV               ATCTTCAATGAAAGGGTTAAAATCTCTCACTCGCAGTTGTTAAAATTAGAGACAGTATTG
Drosophila_melanogaster_CAH1    GTGTTCAAGACGCCCATCGAAGTGTCCGACGACCAGCTGAACGCCATGCGCAATCTCAAT

Homo_sapiens_CAVI               CTGGATCACCGC------------AAC---------------AAGACCATCCACAACGAT
Mus_musculus_CAVI               ATGGATCACAAC------------AAC---------------AACACCATTCAAAATGGT
Equus_caballus_CAVI             TTGGATAGCCAG------------AAC---------------AAGACCCTCAACAATGGT
Gallus_gallus_CAVI              CTGAACTGGCAC------------AAC---------------AGGACGCTGCGCAACGAC
Meleagris_gallopavo_CAVI        CTGGACTGGCAC------------AAC---------------AGGACGCTGCGCAACGAC
Xenopus_tropicalis_CAVI         TTGGACTGGCAT------------AAC---------------AAAACACTACGTAATGAC
Danio_rerio_CAVI                ATGGACCATGAC------------AAT---------------AAGACCCTGTGGAACGAC
Homo_sapiens_CAIX               TGGGGACCTGGT------------GAC---------------TCTCGGCTACAGCTGAAC
Mus_musculus_CAIX               TGGGGACCTCGT------------GAT---------------TCTCGGCTACAACTGAAC
Monodelphis_domestica_CAIX      TGGGGCCCCGAG------------GGC---------------TCCCGGCTCCAGAGGAAC
Gallus_gallus_CAIX              CAGACAGACGAC------------AAC---------------CACCTCCTCATGAACAAC
Chrysemys_picta_bellii_CAIX     CAGGGAGACGAT------------GAC---------------AAAGATCTGCAGAACAAC
Latimeria_chalumnae_CAIX        AAGATGAAGCAC------------CAG---------------CAGATCCTGTCCCAGAAC
Danio_rerio_CAIX                AAAACTGAACAC------------AAC---------------AAGCTTCTGTCCAAAAAC
Homo_sapiens_CAXII              TACTGCACACACATGGACGACCCT------------TCCCCCAGAGAAATGATCAACAAC
Mus_musculus_CAXII              TACTTCACACACATGGATGATCCT------------ACCCCCAGAGAAATGATCAACAAC
Monodelphis_domestica_CAXII     TATTGCACCCATATAGATGACCCC------------TCACCTCTGGAAATGGTCAACAAT
Meleagris_gallopavo_CAXII       TACTGCACAGAGAGTGATGACCCA------------GAACCCCTGGAAATGGTCAATAAC
Xenopus_tropicalis_CAXII        TACTCCACTGATCGT------AAT------------GAATCAGTGCAGATGACCAATAAC
Latimeria_chalumnae_CAXII       TACTACACACAGAAGGATGAACCT------------GCTCCCTTAGAAATGATGGATAAC
Danio_rerio_CAXII               TATGCCTCCTTTGCCCAAGACTCT------------CCTTCCATGCCACTTCATGAAAAT
Homo_sapiens_CAXIV              TTCTCCACAGAAGAG---GAGCCC------------TCT---AAGCTTCTGGTACAGAAC
Mus_musculus_CAXIV              TCCTCTACAGAAGAG---GACCCC------------TCT---GAGCCCCTTGTACAGAAC
Monodelphis_domestica_CAXIV     TTCTCCACAGAGGAGACCAGACCC------------CCC---CAATCACTGGTCCAGAAC
Meleagris_gallopavo_CAXIV       TACGCCACAGCCGTTGATGAGCCC------------TCAGCTGAGCGCCTGGAGGACAAT
Xenopus_tropicalis_CAXIV        TACTCTACGACAGCGACAGAAGTC------------CCCCCAGAGGTGCTGGGGAACAAT
Latimeria_chalumnae_CAXIV       TTCTCCACAGATACTGAGAAATAC------------CCTGCTATCCCATTGGTAGATAAT
Danio_rerio_CAXIV               TATTCCAGTAAGGCAGAAGAGGAA------------GAACCCACCATTCTCCAGGATAAC
Drosophila_melanogaster_CAH1    GCCTACGACGTGAAGGAGGAGTGCCCCTGCAACGAGTTCAACGGCAAGGTCATCAACAAC

Homo_sapiens_CAVI               TACCGCAGGACCCAGCCCCTGAACCACAGAGTGGTGGAATCCAACTTC---------CCG
Mus_musculus_CAVI               TACCGCAGCACACAGCCCAACAACCACAGGGTGGTGGAAGCCAATTTCCTGAACGTCCAG
Equus_caballus_CAVI             TACCGCAGTACCCAGCACCTGAATGGCAGAGTGGTGGAAACCAACTTCATATATCACCCT
Gallus_gallus_CAVI              TACCGGCACGCACAGCCCCTGCACGGCCGCGTGGTGGAGGCCTCCTTCCAAGCCAGGCCC
Meleagris_gallopavo_CAVI        TACCGGCACGCACAGCCCCTGCACGGCCGCGTGGTGGAGGCCTCCTTCCAAGCCAGGCCC
Xenopus_tropicalis_CAVI         TACCGCCATGCACAGCCACTGTATGACCGCACTGTAGAAGCTTCCTTCCATCCAAAAATG
Danio_rerio_CAVI                TACCGCATGGCCCAACCTCTGAATGAAAGAGTGGTGGAGTCTACTTTCCTCCCACGTCTC
Homo_sapiens_CAIX               TTCCGAGCGACGCAGCCTTTGAATGGGCGAGTGATTGAGGCCTCCTTCCCTGCTGGAGTG
Mus_musculus_CAIX               TTCCGAGCCACGCAACCCTTGAATGGGCGAACGATTGAGGCTTCCTTCCCTGCTGCAGAG
Monodelphis_domestica_CAIX      TTCAGGGCCACCCAGCCTCTGAATGGGCGAATGATCGAGGCTTCCTTCCCTCCTCCCACC
Gallus_gallus_CAIX              TTTCGGCAGGACCAGAGCCTGCACAGGAGATGGGTTCTGGCAAGCTTTGAGCCCAGCTCC
Chrysemys_picta_bellii_CAIX     TTCCGGCTAACCCAGAGCCTGCACGGACGGAAAGTCCTAGCGAATTTCCAGGCATCCCTC
Latimeria_chalumnae_CAIX        TTCCGAGTCCCTCAGAGTCTACATGGCCGGAAGGTTTTGGCTTCATTCAATCTTTCCTTC
Danio_rerio_CAIX                TTCAGAGCACCACAACTTTTGCATGGGAGAAAGATACAGTCGTCTTTTCACACATCTGAT
Homo_sapiens_CAXII              TTCCGGCAGGTCCAGAAGTTCGATGAGAGGCTGGTATACACCTCCTTCTCCCAAGTGCAA
Mus_musculus_CAXII              TTCCGGCAGGTCCAGAAGTTCGATGAGAGGCTGGTGTATATCTCCTTCCGACAAGTAGGA
Monodelphis_domestica_CAXII     TTCCGAAGAGTCCAAAAGTTTGATGAAAGGCTTGTACGTGTCTCCTTCCACCAAGGTAAT
Meleagris_gallopavo_CAXII       TTCCGAAACGTTCAGGAGTTTCGTGAAAGACTTGTTTTTATCTCCTTCCATGAAGACTAC
Xenopus_tropicalis_CAXII        TACAGACAACTGCAGCCACATGGAGACAGGCTGGTATCAGTCTCTTTTCGCGAAGGT---
Latimeria_chalumnae_CAXII       TACCGGCATACACAAGAGCCAGGTGACCGGATAGTTTTTATTACTTTCCGACAAGGT---
Danio_rerio_CAXII               TACCGGAAGTCACAACTCCCTGATAACAGAGTGGTACTAGTTTCCTTCAGAGAAGGT---
Homo_sapiens_CAXIV              TACCGAGCCCTTCAGCCTCTCAATCAGCGCATGGTCTTTGCTTCTTTCATCCAA---GCA
Mus_musculus_CAXIV              TACAGAGTCCCCCAGCCTCTCAACCAGAGGACCATCTTTGCTTCTTTCATCCAA---GCA
Monodelphis_domestica_CAXIV     TACAGAGCCCCTCAGCCCCTCAACCACCGACTGGTTGTTGCCTCTTTCATCCCA---GAA
Meleagris_gallopavo_CAXIV       TTTCGGGACCCCCAGGACCTCAACCAGCGTCCAGTGCTGGCGTCCTTCACCAGC---AGT
Xenopus_tropicalis_CAXIV        GTCCGGGAAGCGCAGCTCCTTAACAGCAGGACCGTGTATTCTTCCTTCCACATACATTCA
Latimeria_chalumnae_CAXIV       TTTCGAGCTCCTCAGCCACTCAACCACAGGACAGTTTACGCCTCCTTCCCACTCGGTTCC
Danio_rerio_CAXIV               TACCGTGCCACACAACCACTTAACCACAGAACTGTCCTGTCCTCTTTCATTCCTGTCTCA
Drosophila_melanogaster_CAH1    TTCCGTCCTCCGCTGCCGCTGGGCAAGCGTGAGCTGCGCGAGATCGGGGGCCAC------

Homo_sapiens_CAVI               AATCAGGAA---TACACTCTAGGCTCT------------GAATTC---------------
Mus_musculus_CAVI               GATATGTAC---------------TCT------------TCGTAC---------------
Equus_caballus_CAVI             AATCAGCAA---TCTGTTCTCGGCTCT------------GAGCTC---------------
Gallus_gallus_CAVI              AAACAA---GAACAATGCCAGCCAGAA------------GAGCTC---------------
Meleagris_gallopavo_CAVI        AGACAA---GAACAATGCCAGCCAGAA------------GAACTC---------------
Xenopus_tropicalis_CAVI         CCCAAA---GACTCATGTCAACTAGAA---------------ATA---------------
Danio_rerio_CAVI                AGCAAAGGAGGAATGTGCCGTCAAGAG------------GAGATT---------------
Homo_sapiens_CAIX               ---------GACAGCAGTCCTCGGGCT---------GCTGAGCCA---------GTCCAG
Mus_musculus_CAIX               ---------GATAGCAGCCCT------------------GAGCCA---------GTCCAT
Monodelphis_domestica_CAIX      GCCACCGCGCACAACCCGCCGGACTCC---------CCAGAGCCA---------GTGCAT
Gallus_gallus_CAIX              TCCCGGGATAGGCAGGTGCCTGCAGGTGGCGGCAGCTCAGTGACA---------GCAGGA
Chrysemys_picta_bellii_CAIX     AGCCCGAGA---CGGGTCCCGCTACCTGGGGGGAGGGAAACATGT---------CCATGG
Latimeria_chalumnae_CAIX        AAGACCAGGAGGATGGGGGATCCAGGGGCAGAAGCACAGGAT------------------
Danio_rerio_CAIX                AGTGGAAAAACCAGAGGAGCTACACCGACAGAAACACAAGACAAGAATATCAAGGAATCT
Homo_sapiens_CAXII              GTCTGTACT------------------------------------------GCGGCA---
Mus_musculus_CAXII              CTGCTTACC------------------------------------------AACACA---
Monodelphis_domestica_CAXII     GTGATGTTG------------------------------------------AAATACTTT
Meleagris_gallopavo_CAXII       AAGCTTTGT------------------------------------------TCTGTT---
Xenopus_tropicalis_CAXII        ------------------------------------------------------------
Latimeria_chalumnae_CAXII       ------------------------------------------------------------
Danio_rerio_CAXII               ------------------------------------------------------------
Homo_sapiens_CAXIV              GGATCC------------------------------------------------------
Mus_musculus_CAXIV              GGACCA------------------------------------------------------
Monodelphis_domestica_CAXIV     GGAGCC------------------------------------------------------
Meleagris_gallopavo_CAXIV       CCCCAG------------------------------------------------------
Xenopus_tropicalis_CAXIV        ACCTTTGCT---------------------------------------------------
Latimeria_chalumnae_CAXIV       ACGAGT------------------------------------------------------
Danio_rerio_CAXIV               GTTCAA------------------------------------------------------
Drosophila_melanogaster_CAH1    ------------------------------------------------------------

Homo_sapiens_CAVI               ---------------------------------------------------CAGTTTTAC
Mus_musculus_CAVI               ---------------------------------------------------CACCTTTAC
Equus_caballus_CAVI             ---------------------------------------------------CAGTTTCAC
Gallus_gallus_CAVI              ---------------------------------------------------AGCCACAAA
Meleagris_gallopavo_CAVI        ---------------------------------------------------AGCCTCAAA
Xenopus_tropicalis_CAVI         ---------------------------------------------------TCAAATAAA
Danio_rerio_CAVI                ---------------------------------------------------GAAGCTAAG
Homo_sapiens_CAIX               CTGAATTCCTGCCTGGCTGCTGGTGACATCCTAGCCCTGGTTTTTGGCCTCCTTTTTGCT
Mus_musculus_CAIX               GTGAATTCCTGCTTCACTGCTGGTGACATCCTAGCCTTGGTGTTTGGCCTTCTCTTTGCT
Monodelphis_domestica_CAIX      TCGAGCTCCTGCCTGAATGTTGGAGACATCCTGGCCCTGCTCTTTGGACTTCTCTTTGCT
Gallus_gallus_CAIX              CACACCAGCTCATTTCATGCAGGGGATGTGCTTGCTGTGCTATTCGGAGTGCTCTTTGCC
Chrysemys_picta_bellii_CAIX     GGTGACATGAGTTTACATGGGGCGGAGGTGCTGGCCGGTCTCTTCGGGGTTCTCTTCGCA
Latimeria_chalumnae_CAIX        ------GAGCTCTCCAGCCGAGGAAACACCTTGGCCATCATCTTTGGCTGCCTCTTTGGT
Danio_rerio_CAIX                AGTGCTCATCCATCTTTAACAGGGCACATTCTGGCAGTGACCTTCGGTGTTCTGTTTGCC
Homo_sapiens_CAXII              ---------GGACTGAGTCTGGGCATCATCCTCTCACTGGCCCTGGCTGGCATTCTTGGC
Mus_musculus_CAXII              ---------GGACTGAGTTTGGGTATCATCCTTTCAGTGGCCCTGGCTGGCGTTCTTGGC
Monodelphis_domestica_CAXII     GTGTTGATTCTCTCATCACCAGGAGTCATCCTCTCGGTGGCAATAGCTGGCGTTCTAGGA
Meleagris_gallopavo_CAXII       ------TCCCCTTTTCTTCTAGGTGTTCTTGTTTCTGTTGTGATAGCCTGCGTTGTGGGA
Xenopus_tropicalis_CAXII        ------------------------GTGGTTCTCACAATTGCATTAGCCTGTTTGCTTGGT
Latimeria_chalumnae_CAXII       ------------------------ATTGTTCTCTCTCTCATTCTAGCTGGAGCTCTTGGA
Danio_rerio_CAXII               ------------------------ATCATAGCCTCAATAACAGCAGCATCCATGCTAGGA
Homo_sapiens_CAXIV              ---------TCGTATACCACAGGTGAAATGCTGAGTCTAGGTGTAGGAATCTTGGTTGGC
Mus_musculus_CAXIV              ---------CTGTATACCACAGGAGAGATGCTGGGTCTAGGTGTGGGAATCTTGGCTGGA
Monodelphis_domestica_CAXIV     ---------TTTTATTCCACAGGTGAAATGGTGGGTCTAGGCCTGGGAATCTTGTTTGGC
Meleagris_gallopavo_CAXIV       ---------GGGTATTCAACAGGTGAAGTCATCGCCATCGTTTTCGGCACCGTCCTCGGC
Xenopus_tropicalis_CAXIV        ---------ACAGGTACTGTGGGGAACATCCTAGCGATCATCTTCGGAATATTCCTGGGA
Latimeria_chalumnae_CAXIV       ---------GCGTACTCCACAGGTGAAATCATTGCGATTGTGTTTGGGTTGCTGTTTGGG
Danio_rerio_CAXIV               ---------ATCTATACTGCTGGTGAAATTGCAGCAATTGTGATTGGATCTCTGTTTGGA
Drosophila_melanogaster_CAH1    ------------------------------------------------------------

Homo_sapiens_CAVI               CTACATAAGATTGAGGAAATTCTTGACTACTTAAGAAGAGCATTGAAC------------
Mus_musculus_CAVI               CTAAAAAACATGCAGAAGGAGATTCTACAACCT---------AAGAAACAG---------
Equus_caballus_CAVI             CTAACCAGGATCGACAATAACCTTGAATACTTTAGAAGATTAATTGAACAG---------
Gallus_gallus_CAVI              CTGGAACAAATCCAGACACAGCTCCAAGACATGAAGAAAGAGTTCCTGAAT---------
Meleagris_gallopavo_CAVI        CTGGAACAAATCCAGACACAACTCCGAGACATGAAGAAAGAGTTCCTGAAC---------
Xenopus_tropicalis_CAVI         CTCCGTCTTATTGCGACTGAACTTGAAGATATAAAGAAGAGGGCGGACAGC---------
Danio_rerio_CAVI                CTTAAAAGGATCGAGAGCCTTATTTTGTCACTGGACAAAAAAGCGGTTCAA---------
Homo_sapiens_CAIX               GTCACCAGCGTCGCG---TTCCTTGTGCAGATGAGAAGGCAGCAC---------------
Mus_musculus_CAIX               GTCACCAGCATCGCC---TTCCTCCTACAGCTGAGGAGGCAGCAC---------------
Monodelphis_domestica_CAIX      GTCACAAGCGTGGCC---TTCCTGGTCTATATGAGGCGCCAGAAA---------------
Gallus_gallus_CAIX              ATCACAATGCTGGCT---TTCCTGCTCTACGTCTACAAGAACCGCAGCCAGAAT---GCA
Chrysemys_picta_bellii_CAIX     GTCACGGCTCTGGCC---TTCCTCATCTACATCTACAAGCAGCAGAGCCAGAAT---AGG
Latimeria_chalumnae_CAIX        ATCACGCTCTTGGCA---TTTATCATCTACGTGATGCACCATAGAAAAATGAAC---CAA
Danio_rerio_CAIX                GCCACGTTCCTGATC---TTCTCCATTTACACGTATCGACAGCACAAAAAGTAC---TCA
Homo_sapiens_CAXII              ATCTGTATTGTGGTGGTGGTGTCCATTTGGCTTTTCAGAAGGAAGAGTATC------AAA
Mus_musculus_CAXII              ATCTCCATTGTTCTGGCAGTGTCTATTTGGCTCTTCAAAAGGAAGAAGAGC------AAA
Monodelphis_domestica_CAXII     GTCGCTGTCATCCTTGCGCTATCAATTTGGCTTCTCCGAAAGAAGAAGAGC------AAG
Meleagris_gallopavo_CAXII       GTTCTCATCTTTCTCGTAGTAGTCTGTTGCCTATGCAGGAGGAAAAGCTGC------AAA
Xenopus_tropicalis_CAXII        GTACTGGTGATTATAGCAGTTACGTGTTTGCTGATTCGTAGAAAGAGAAGG------AGC
Latimeria_chalumnae_CAXII       GCACTTGTCGTCATTGCAATAGTTTGCTTTGTACTTCAGAGGAACAGGGCG------AAG
Danio_rerio_CAXII               CTGCTAATGATTATTACGCTGGTTTGGTGTATTTTGAGAAAAAGG---------------
Homo_sapiens_CAXIV              TGTCTCTGCCTTCTCCTGGCTGTTTATTTCATTGCTAGAAAGATTCGGAAG------AAG
Mus_musculus_CAXIV              TGTCTTTGCCTTCTGCTGGCTGTTTATTTCATCGCTCAAAAAATTAGGAAG------AAG
Monodelphis_domestica_CAXIV     TGTCTCTGCCTCTTGCTTGCTGGTTACTTCATTGCCAGGAAAATTAGAAGG------AAT
Meleagris_gallopavo_CAXIV       AGCCTTGGCCTCTTCCTCACCGTTCACTTCGTGAACAAACGACTTCGG------------
Xenopus_tropicalis_CAXIV        GTTGTTGCCATTGGCTTCGTTATCTATTGTATCTACAAACAGACCAGGAAA------GTT
Latimeria_chalumnae_CAXIV       ACTTTCGGACTCATCATGGCCTCTTTCTTCATCGTAAGGAGATTACAATTA------AAA
Danio_rerio_CAXIV               TGTATTGGTTTGGCTGTTATTATCTGGTTCATTGTAAAAACTATTCGCTTA------ACA
Drosophila_melanogaster_CAH1    ------------------------------------------------------------

Homo_sapiens_CAVI               ------------------------------------------------------------
Mus_musculus_CAVI               ---------AAGAAAACAAAGAAGAACCGGCACTTTTGGAGCCGGAAA------------
Equus_caballus_CAVI             ---------AAGCAAGTAAAGAGAAAA---------------------------------
Gallus_gallus_CAVI              ---------------GGAGTGAGCCACACAGGT---------------------------
Meleagris_gallopavo_CAVI        ---------------GGAGTGAGCCACACAGGT---------------------------
Xenopus_tropicalis_CAVI         ---------------TCAAAATCTTCCAGGATGCTGATG---------------------
Danio_rerio_CAVI                ---------------GGC------------------------------------------
Homo_sapiens_CAIX               ------AGAAGGGGAACCAAAGGGGGTGTGAGCTACCGCCCAGCAGAGGTAGCCGAGACT
Mus_musculus_CAIX               AGGCACAGAAGTGGGACCAAAGATAGAGTTAGCTACAGTCCGGCAGAGATGACAGAAACT
Monodelphis_domestica_CAIX      AGGCTGAGCCGTGTCGCCAAAGAGAATGTCATCTACCACCCCACAGAGGTGACGGAGACG
Gallus_gallus_CAIX              CGGCTGGACTCACCCACCAAATCCAAGGTCATCTACACAGCGGCCACAGCTGAGAACACC
Chrysemys_picta_bellii_CAIX     AGGCCGGACTCTCACCCCAAGCCCAATGTCATCTACACAGCAGCCACCACAGATGAGAAC
Latimeria_chalumnae_CAIX        AGGTCGAAGAAGGAGACTCACTCCAACGTGATTTACAAAGCCGCCACCAGCACCGAGGAA
Danio_rerio_CAIX                AAGTTCAAAAAAGACTCCAAGCAAGATGTCATTTATAAACCAGCTCCTATAGGAAAAGAC
Homo_sapiens_CAXII              ------AAAGGT---GATAACAAGGGAGTCATTTACAAGCCAGCCACCAAGATGGAGACT
Mus_musculus_CAXII              ------AAAGGT---GACAACAAGGGAGTCATTTATAAACCAGCCATCAAGAAGGAGGCT
Monodelphis_domestica_CAXII     ------AAAGAA---GACAACAAAGGAGTTATTTACAAACCTGCCCTCAAGAAGGAGGCT
Meleagris_gallopavo_CAXII       ------AAAGAA---GAGAGCCGAGAGGTCACCTACACACAAGGCATGCACCAGAAGGAA
Xenopus_tropicalis_CAXII        AAAAAGTCCAGT---GATAGTAGGAATATTGCATACACGGCAGCTGCAGGGGTGGAAGAA
Latimeria_chalumnae_CAXII       AAACAGACTGCA---GAAATCAAAGGGATCATTTACAAATCAACACCCAGCAAAGACGAA
Danio_rerio_CAXII               ------------------------------------------------------------
Homo_sapiens_CAXIV              AGGCTGGAAAACCGAAAGAGT------GTGGTCTTCACCTCAGCACAAGCCACGACTGAG
Mus_musculus_CAXIV              CGGCTGGGAAACAGGAAAAGT------GTGGTTTTCACCTCTGCTCGGGCTACCACAGAG
Monodelphis_domestica_CAXIV     AGACTGGGGCAACAGAAGAGT------GTTGTCTTTACTTCATCCCGACGGGCTACCACT
Meleagris_gallopavo_CAXIV       ------------------------------------------------------------
Xenopus_tropicalis_CAXIV        ACGTCAGGGGCACCACACGATAAAGCTTCAATGTCTCCGACA------GTCCCCACG---
Latimeria_chalumnae_CAXIV       AAAAAAAAAAAAAAAGGTCAAAAGATCATAGTTTGCACTTGCTGTCTTTATTTCTTT---
Danio_rerio_CAXIV               TCCAGTTGGGATGTCCTGCAAAGTATCCAACCTGCTCCTCAGCCCAGAATGCAAGATGCA
Drosophila_melanogaster_CAH1    ------------------------------------------------------------

Homo_sapiens_CAVI               ------------------------------------------------------------
Mus_musculus_CAVI               ------------------------------------------------------------
Equus_caballus_CAVI             ------------------------------------------------------------
Gallus_gallus_CAVI              ------------------------------------------------------------
Meleagris_gallopavo_CAVI        ------------------------------------------------------------
Xenopus_tropicalis_CAVI         ------------------------------------------------------------
Danio_rerio_CAVI                ------------------------------------------------------------
Homo_sapiens_CAIX               GGAGCC------------------------------------------------------
Mus_musculus_CAIX               GGAGCC------------------------------------------------------
Monodelphis_domestica_CAIX      GCCACC------------------------------------------------------
Gallus_gallus_CAIX              GCC---------------------------------------------------------
Chrysemys_picta_bellii_CAIX     GCG---------------------------------------------------------
Latimeria_chalumnae_CAIX        GCC---------------------------------------------------------
Danio_rerio_CAIX                ACTGATCAAACTACTGTTACTGTCTCG---------------------------------
Homo_sapiens_CAXII              GAGGCCCACGCT------------------------------------------------
Mus_musculus_CAXII              GAGGTCCACGCC------------------------------------------------
Monodelphis_domestica_CAXII     GACATCAATCCC------------------------------------------------
Meleagris_gallopavo_CAXII       GCAGCTATTTCC------------------------------------------------
Xenopus_tropicalis_CAXII        AACACCTCCAAAGTA---------------------------------------------
Latimeria_chalumnae_CAXII       GAGAACCCTAAAATA---------------------------------------------
Danio_rerio_CAXII               ------------------------------------------------------------
Homo_sapiens_CAXIV              GCA---------------------------------------------------------
Mus_musculus_CAXIV              GCG---------------------------------------------------------
Monodelphis_domestica_CAXIV     GATGAG------------------------------------------------------
Meleagris_gallopavo_CAXIV       ------------------------------------------------------------
Xenopus_tropicalis_CAXIV        ---------------------GAGGTGAGGAGCGTC------------------------
Latimeria_chalumnae_CAXIV       ---------------------GTGGTG---------------------------------
Danio_rerio_CAXIV               AACGAACACAAACAGGACACGGACTTAAAGATGACCTCTAATCAAGAAAAAACAAAGGAC
Drosophila_melanogaster_CAH1    ------------------------------------------------------------

Homo_sapiens_CAVI               ---------------------
Mus_musculus_CAVI               ---------------------
Equus_caballus_CAVI             ---------------------
Gallus_gallus_CAVI              ---------------------
Meleagris_gallopavo_CAVI        ---------------------
Xenopus_tropicalis_CAVI         ---------------------
Danio_rerio_CAVI                ---------------------
Homo_sapiens_CAIX               ---------------------
Mus_musculus_CAIX               ---------------------
Monodelphis_domestica_CAIX      ---------------------
Gallus_gallus_CAIX              ---------------------
Chrysemys_picta_bellii_CAIX     ---------------------
Latimeria_chalumnae_CAIX        ---------------------
Danio_rerio_CAIX                ---------------------
Homo_sapiens_CAXII              ---------------------
Mus_musculus_CAXII              ---------------------
Monodelphis_domestica_CAXII     ---------------------
Meleagris_gallopavo_CAXII       ---------------------
Xenopus_tropicalis_CAXII        ---------------------
Latimeria_chalumnae_CAXII       ---------------------
Danio_rerio_CAXII               ---------------------
Homo_sapiens_CAXIV              ---------------------
Mus_musculus_CAXIV              ---------------------
Monodelphis_domestica_CAXIV     ---------------------
Meleagris_gallopavo_CAXIV       ---------------------
Xenopus_tropicalis_CAXIV        ---------------------
Latimeria_chalumnae_CAXIV       ---------------------
Danio_rerio_CAXIV               ACTGAACATCAGCCTGAAACT
Drosophila_melanogaster_CAH1    ---------------------
