# Supplementary material for: Identification and characterization of a novel zebrafish (Danio rerio) pentraxin–carbonic anhydrase
Source: PeerJ. 2017 Dec 7;5:e4128. doi: 10.7717/peerj.4128 (PMC5723433; doi:10.7717/peerj.4128)
Supplement: Supplemental Information 4 — Raw data. [file peerj-05-4128-s004.aln]

CLUSTAL O(1.1.0) multiple sequence alignment


Taeniopygia_guttata                ----M---LMAALLLCLLLVPLSHCHEVPWTYTG-EGELDEEHWGQHFPDCAGQQQSPID
Takifugu_rubripes                  MEQ---ICVFASALFFCVVSAGVHLDGIHWTYT--EGALDQMHWPTKYPACGGKQQSPID
Gasterosteus_aculeatus             MEF---FLVMVSSALVCAVSAGIPHDGIHWTYA--EGALDQMHWPTKYPACGGKKQSPID
Tetraodon_nigroviridis             MEL---ILVFVSA-LVCVVNAGVHLDGIHWTYK--EGALDQMHWPTKYPACGGKKQSPID
Latimeria_chalumnae                ---IG---TLQILGLLLYIVQTAIFHEINWTYE--EGEMDEKHWSLKYPACSGKHQSPID
Danio_rerio                        MEQLTLVLLFVTS--LNF--ASAGVDGDYWTYS---GELDQKHWAEKYHDCGGQQQSPID
Meleagris_gallopavo                ----M---LIPTAL--LLLQLLSCSHAVHWTYR--EGELDEEHWGLHFAACAGKQQSPID
Oryzias_latipes                    MEV---LSAILSALLLRFVA---ADNRIHWTYT--EGALDQQHWATEYPACAGKKQSPID
Gallus_gallus                      ----M---LIPTAL--LLLQLLSCSHAVHWTYR--EGELDEEHWGLHFAACAGKQQSPID
Gadus_morhua                       -----------------------------------EGALDQARWPLKYPACGGQKQSPID
Xenopus_tropicalis                 MARLL---QLGLYLFLVLACHLTTSHVVEWTYQ--EGEVDEANWGKKYPVCALRHQSPID
Ochotona_princeps                  ----MRSLVT---LLVLFLLGIQADQGPEWTYS--EG-----SWATEYPACDGWRQSPID
Macaca_mulatta                     ----MRALVP---LLSLFLLGGQAQHGSDWTYS--EGALDEAHWPQHYPACGGQRQSPIN
Pan_troglodytes                    ----MRALVL---LLSLFLLGGQAQHGSDWTYS--EGALDEAHWPQHYPACGGQRQSPIN
Echinops_telfairi                  ----MRAVAI---LLS-LFLGVSAQHGSQWSYS--EGALDQERWAEQYPTCGGKRQSPIN
Sus_scrofa                         ----MTALVT---LLFLLLLGAQTQHGAEWTYS--DGELDEAHWSREYPDCDGRRQSPID
Ailuropoda_melanoleuca             ----MAALAL---LLALLPLGAWAQHGSGWTYS-A-GTLDEAHWPREYPTCGGMRQSPIN
Myotis_lucifugus                   ----MRTLI----ILPLLLLGALA--HQDWTYTASEGPHDETHWPEAYPTCGGHRQSPID
Homo_sapiens                       ----MRALVL---LLSLFLLGGQAQHVSDWTYS--EGALDEAHWPQHYPACGGQRQSPIN
Tursiops_truncatus                 ----MTALVT---LLSLLLLGPQAQHGTEWTYS--DGVLDEAHWPREYPDCGGKRQSPID
Bos_taurus                         -------MIT---LLFLLVVGAQAQH--EWTYS--EGVLDEKHWRLQYPDCGGTRQSPID
Erinaceus_europaeus                ----MTPLIL---VLSLFLLGVQALHGSQWTYS--EGTLDEEHWSSEYPTCGKKKQSPIN
Rattus_norvegicus                  ----MRVLVS---VVSLFFLGIQA--LSEWSYSGD-DGLEESRWPEKYPSCGGERQSPID
Oryctolagus_cuniculus              ----MRALGT---LVALLLLGSQAHSEPEWTYS--EGALEEESWPLEYPACGGHRQSPIN
Gorilla_gorilla                    ----MRALVL---LLSLFLLGGQAQHGSDWTYS--EGALDEAHWPQHYPACGGQRQSPIN
Nomascus_leucogenys                MCSTMRALVL---LLSLFLLGGQAQHGSDWTYS--EGALDEAHWPQHYPACGGQRQSPIN
Ornithorhynchus_anatinus           ------------------------------------------------------------
Spermophilus_tridecemlineatus      ----MRVVVT---LVSLLLLGARAQH--EWSYSASEGGLEEDLWPQEYPACGGHRQSPID
Canis_familiaris                   ----MRALAL---LLALPLLGARAQHGSLWTYS-AEGALDQVHWPREYPTCGGTRQSPID
Otolemur_garnettii                 ----MRALVP---LLSLLLLGTQAQHGSEWTYSVSEGALDQAHWPKEYPACGGKRQSPIN
Cavia_porcellus                    ----MATLVT---LVSLLLLGFQAQVRSEWTYS--EGQLDEEHWALHYPACGGTRQSPIN
Pongo_abelii                       ----MRALVL---LLSLFLLGGQAQHGSDWTYS--EGALDEVHWPQHYPACGGQRQSPIN
Equus_caballus                     ----MQAPLT---LLSLLLLGAQA--GQHWTYS--DGELDEAHWSNEYPTCGGDRQSPID
Loxodonta_africana                 ----MRVLAI---LLS-LFLGALAQHGSEWTYS--EGALDQEHWPSYYPACGGKRQSPHH
Mus_musculus                       ----MRALVS---VVSLFFLGIQA--HSDWSYSGD-DGVGESQWSEQYPSCGGERQSPID
                                                                                               

Taeniopygia_guttata                IQRRKV-RY-NPLLQLELGGYEGPLQGQLRMTNNGHSVQIDLPPTMNISRGLPGVYTAVQ
Takifugu_rubripes                  IQRRNV-RFNPDMLQLKLSGYNA-QRGDFLMTNNGHTVQIDLPPTMMITEGLPGKYTAVQ
Gasterosteus_aculeatus             IQRRSV-RHNPDMLQLELNGYDA-LEGKFLMSNNGHSVQIDLPPSMAITKGLPGKYTAVQ
Tetraodon_nigroviridis             IQQRNV-RFNPDMLQLELSGYDA-QQGTFLMTNNGHTVQIDLPPTMVITEGLPGKYTAVQ
Latimeria_chalumnae                IQRKKV-KYSPDFKKLVLNGYDGSQNGAFKMTNNGHSVQIDLPPTMNISEGFTSNYTAVQ
Danio_rerio                        IQRRKV-RYSPRMQQLELTGYED-IRGSFLMKNNGHSVEIQLPSTMKITKGFPHQYTAVQ
Meleagris_gallopavo                IQRKKV-VHNVQLLQLELSGYSRPLQGDFTMTNNGHSVQIDLPPTLSISRGLPHPYTAVQ
Oryzias_latipes                    IQRRNV-KHNPNMLQLELSNYDA-QQGKFLMTNNGHTVQINLPPTMTISQGLPGIYTAVQ
Gallus_gallus                      IQRRNV-VHNAQLLQLELSGYSRPLQEDCTMTNNGHSVQIDLPPTLSISRGLPRPYTAVQ
Gadus_morhua                       IQRRNV-RHNPQMLQMELRGYDA-QKGNFLMTNNGHSVQIDLPPTMVISEGLPGRYTAVQ
Xenopus_tropicalis                 IQRKKV-RHNPELAQLELIGYDGPLTGHFKVTNNGHSVQIDLPPSMTIKKGLNSLYTAVQ
Ochotona_princeps                  LQRKKA-QFNPQLKALNLMGYDT-ASDSFSMTNNGHTVQVSLSPSMSMTTPDGTEYIAKQ
Macaca_mulatta                     LQRTKV-RYNPALKGLKLTGYET-QEGEFPMVNNGHTVQISLPSTMRMTAADGTVYIAQQ
Pan_troglodytes                    LQRTKV-RYNPSLKGLNLTGYET-QAGEFPMVNNGHTVQISLPSTMRMTAADGTVYIAQQ
Echinops_telfairi                  LQKKLI-EYNPTLKGLNLVGYEA-QNLKFSMINNGHTVQISLPQTMHMTTADGTVYMAQQ
Sus_scrofa                         VQRKSV-QYNPALRALSLTGYEA-QEGEFSMINNGHTVQISLPSTMRLTAPDGTQYIAKQ
Ailuropoda_melanoleuca             LQWRKV-QYNPSLKALNLTGYDV-QAGEFPMINNGHTVQISLPPTMRMTATDGTVYIAEQ
Myotis_lucifugus                   VQRKKV-RYNPSLKALNLTGYEA-QGGDFLMTNNGHTVQISLPPTMRMTTAEGTEYIAVQ
Homo_sapiens                       LQRTKV-RYNPSLKGLNMTGYET-QAGEFPMVNNGHTVQISLPSTMRMTVADGTVYIAQQ
Tursiops_truncatus                 LQREKV-WYNPSLRALNLSGYEV-QHGAFLMINNGHTVQISLPPTMCMTAANGTQYIAQQ
Bos_taurus                         LKMKKV-RYNPSLRALNLTGYGL-RQGEFPMTNNGHTVQISLPSSMRMTTSDGSQYLAKQ
Erinaceus_europaeus                VQRSKV-QYNPNLKPLILVGYEA-QNAPFTMINNGHTVQISLYHTMHMIVPDGTRYIAQQ
Rattus_norvegicus                  VKRREV-HFSSSLLPLHMVNYEE-EGLELSMTNNGHTVQITLPNTMSMRDSDGTVYRTKQ
Oryctolagus_cuniculus              LQRKKV-QYNPSLQVLELKGYDT-PTGEFSMINNGHTVQVSLPPTMRMTTSDGTEYIALQ
Gorilla_gorilla                    LQRTKV-RYNPALKGLNLTGYET-QAGEFPMVNNGHTVQISLPSTMRMTAADGTVYIAQQ
Nomascus_leucogenys                LQRTKV-RYNPALKGLNLTGYET-QAGEFPMVNNGHTVQISLPSTMRMTAADGTVYIAQQ
Ornithorhynchus_anatinus           -------------------------------------VQINLPPTMQITNGLPGTYTAVQ
Spermophilus_tridecemlineatus      LQQNKV-RFNPALKALNLTGYQEDRGDEFTMINNGHTVQINLPPTMRMMAPDGTEYIAKQ
Canis_familiaris                   LQRRKV-QYNPSLKALKLTGYRI-QVGEFPMINNGHTVQISLPPTMRMMASDGTEYIAQQ
Otolemur_garnettii                 LQTRKV-HYNPSLKALNLTGYDT-QEGEFSMVNNGHTVQISLPPTMHLRAPDGTKYIAQQ
Cavia_porcellus                    LQRRKV-HFNPALTPLELMGYEEGQAGQFPMTNNGHTVQITLPESMRLAGPEGTEHVAVQ
Pongo_abelii                       LQRTKV-RYNPALKGLNLTGYKT-QAGEFPMVNNGHTVQISLPSTMRMTAADGTVYIAQQ
Equus_caballus                     LQSKKM-RYNPSLKPLTLVGYED-QEGEFSMTNNGHTVQISLRPTMHMEAADGTKYVAEQ
Loxodonta_africana                 PAEENGGGTTPTFDGTSPINIKS-LLLRFLSNFSSHCCQIKLPSTMRLAASDDTEYIAEQ
Mus_musculus                       VKTEEV-MFNPSLKPLSLVNYEK-ENLEFTMTNNGHTVSIDLPPSMYLETSDGTEFISKA
                                                                         .: *  :: :       . :  

Taeniopygia_guttata                MHLHWGGLDLESSGSEHTIDGMRYFAELHIVHYDSANYSSFEEAKDKPQGLAVLAFLYTD
Takifugu_rubripes                  MHLHWGGWDLEASGAEHTIDGIRYMAELHVVHYNSDKYKSFIEARDKPDGLAVLAFFYDD
Gasterosteus_aculeatus             MHLHWGGWDLEASGAEHTIDGIRYMAELHVVHYNSDKYSSFTDARDKPDGLAVLAFFYDD
Tetraodon_nigroviridis             MHLHWGGWDLEASGAEHTIDGVRYMAELHVVHYNSDKYKSFIEARDKPDGLAVLAFFYDD
Latimeria_chalumnae                MHFHWGGLEQESSGSEHTVDGMRYLAELHIVHYNSDKYSKFDDAKDKPDGLAVLAFFYED
Danio_rerio                        MHLHWGGWDLEASGSEHTMDGIRYMAELHVVHYNSEKYPSFEEAKNKPDGLAVLAFFFED
Meleagris_gallopavo                MHLHWGGLDLETSGSEHTLDGMRYVAELHIVHYNSADYSSFEEAKDKPNGLAVLAFLYVE
Oryzias_latipes                    MHLHWGGSHQEASGAEHTIDGVRYMAELHIVHYNSEKYRSFSEAKDKKDGLAVLAFVYDD
Gallus_gallus                      MHLHWGGLDLETSGSEHTLDGMRYVAELHIVHYNSADYSSFEEAKDKPNGLAVLAFLYVE
Gadus_morhua                       MHLHWGGWDLEESGAEHTLDGIRYMAELHVVHYNSDKYKSFKEARDKPDGLAVLAFFYED
Xenopus_tropicalis                 MHLHWGGLESETSGSEHTIDGMRYLAELHVVHYNSGTYKTFDEAKDKPNGLAVLAFLYTT
Ochotona_princeps                  MHFHWGGASAEVGGSEHTVDGIRRVIEVHVLHYNS-KYDSYDKAQREPDGLAVIAAFIEI
Macaca_mulatta                     MHFHWGGASSKIRGSEHTVDGIRHVIEIHVVHYNS-KYKSYETAQDAPDGLAVLAAFVEV
Pan_troglodytes                    MHFHWGGASSDISGSEHTVDGIRHVIEIHVVHYNS-KYKSYDIAQDAPDGLAVLAAFVEV
Echinops_telfairi                  MHFHWGGGSSEMRGSEHTIDKKRYMIEAHVVHYNS-NYKNYDVAKDHPDGLAVLAFFFVE
Sus_scrofa                         MHFHWGGAFSEISGSEHTIDGIRYVTEVHVVHYNS-KYKSYDEAQTAPDGLAVLAALFEI
Ailuropoda_melanoleuca             MHFHWGGASSEISGSEHTIDGIRFVAEIHIVHYNS-KYKSFAIAQSEPDGLAVLAALVKV
Myotis_lucifugus                   MHFHWGGAALEVSGSEHTIDGLRYAAEIHVVHYNS-KYESYDTAKDAPDGLAVLAALIEV
Homo_sapiens                       MHFHWGGASSEISGSEHTVDGIRHVIEIHIVHYNS-KYKSYDIAQDAPDGLAVLAAFVEV
Tursiops_truncatus                 MHFHWGGASLEISGSEHTIDGIRYVMEIHVVHYNS-KYKSYDQAQKAPDGLAVLAALVEV
Bos_taurus                         MHFHWGGASSEISGSEHTVDGMRYIIEIHVVHYNS-KYGSYEEAQNEPDGLAVLAALVEV
Erinaceus_europaeus                MHFHWGDASSEISGSEHTIDGTRYVAEAHLVHYNS-KYHSFEEAQNAPDGLAVLAFFLKI
Rattus_norvegicus                  MHFHWGGRDSEISGSEHTIDGMRHAIEIHLVHFNE-KYETYEKAVDQPDGLAVMAVLVKV
Oryctolagus_cuniculus              MHYHWGGASSEVSGSEHTVDGIRRVIEVHVVHYNS-KYESYDVAKDASDGLAVLAAFIEI
Gorilla_gorilla                    MHFHWGGASSEISGSEHTVDGIRHVIEIHVVHYNS-KYKSYDIAQDAPDGLAVLAAFVEV
Nomascus_leucogenys                MHFHWGGASSEISGSEHTVDGIRHVIEIHVVHYNS-KYKSYDIAQDAPDGLAVLAAFVEV
Ornithorhynchus_anatinus           LHFHWGGQSSETSGSEHTMDGMRHIAELHIVHYNSDQYASYEDALHQPNGLAVLAALFVA
Spermophilus_tridecemlineatus      MHYHWGGGSSEVSGSEHTIDGIRHVIEIHVVHYNA-KYDSYDIAKDASDGLAVLAAFVEV
Canis_familiaris                   MHFHWGGASSEISGSEHTIDGIRFVAEIHIVHYNS-KYKSYDIAQHEPDGLAVLAALVKV
Otolemur_garnettii                 MHFHWGGGSSEMSGSEHTVDGARHMSEIHVVHYNS-KYQSYDIAKDAPNGLAVMAAFIEV
Cavia_porcellus                    MHFHWGGDSFEVSGSEHTVDGVRRVMEIHVVHYNS-KYESYDIAKDAPDGLAVLAAFVEM
Pongo_abelii                       MHFHWGGASSEISGSEHTVDGIRHVIEIHVVHYNS-KYKSYDIAQDAPDGLAVLAAFVEV
Equus_caballus                     MHFHWGGGASEISGSEHTIDGIRYVTEIHLVHYNS-KYGSYDIAKDEPDGLAVLAVLVEV
Loxodonta_africana                 MHFHWGGGSLEMSGSEHTIDGRRFLIEIHVVHYNS-KYKSYNIAKDAPDGLAVIAAFCEV
Mus_musculus                       FHFHWGGRDWELSGSEHTIDGIRSIMEAHFVHFNK-EYGTYENAKDQKNGLAVLAVLFKI
                                   :* ***    .  *:***:*  *   * *.:*::   * .:  *    :****:* .   

Taeniopygia_guttata                G--HFENTYYSEFISKLARIRFA-GQSTTLSSLDIQAMLPENLSHFYRYQGSLTTPPCSE
Takifugu_rubripes                  G--HFENTYYSDFISNLGKIKYA-GQSMNISSLDMRSMLPENLNHFFRYQGSLTTPPCYE
Gasterosteus_aculeatus             G--HFENTYYSDFINNLEKIKYA-GQSMHISSIDVRSMLPENINHFFRYQGSLTTPPCYE
Tetraodon_nigroviridis             G--HFENTYYSDFIANLGKIKYA-GQSMYISSLDVRSMLPENLNHFFRYQGSLTTPPCYE
Latimeria_chalumnae                G--HFENTYYTDFISHLAKIRFA-GQYTHLTLINVRDMLPEDLSHFYRYKGSLTTPPCYE
Danio_rerio                        G--HFENTYYSDFISNLANIKYV-GQSMSISNLNVLSMLSENLSHFYRYKGSLTTPPCFE
Meleagris_gallopavo                G--HLENTYYSEFISKLAKIRFA-GQSTKLTSLDVQAMLPENLSHFYRYQGSLTTPPCSE
Oryzias_latipes                    G--HFENTYYSDFIANLEKIKYAAGQSMNITSIDVRSMLPENLNHFFRYEGSLTTPPCFE
Gallus_gallus                      G--HLENTYYSEFISKLAKIRFA-GQSTKLTSLDVQAMLPENLSHFYRYQGSLTTPPCSE
Gadus_morhua                       G--HFENTYYSDFISNLARIKYA-GQAMNISHINVRSMLPENINHFFRYQGSLTTPPCYE
Xenopus_tropicalis                 G--NYENTYYSDFISKLSKIRYA-GQETEMHTLDVMAMLPENLGNFYRYSGSLTTPPCTE
Ochotona_princeps                  N-EYAENTYYSQFISRLAEIKHP-GDVTTLENLNVRNMLPEDMSQYYTYLGSLTTPPCSE
Macaca_mulatta                     KD-YPENTYYSSFISHLANIKYP-GQTTTLTGLDIRDMLPKNLQHYYSYDGSLTTPPCTE
Pan_troglodytes                    K-NYPENTYYSNFISHLANIKYP-GQRTTLTGLDIQDMLPRNLQHYYTYHGSLTTPPCTE
Echinops_telfairi                  VHDDAENPHYTEFLSHLKNIRYP-GQSTTLSGFDIKDMLPRNLQDYYTYHGSLTTPPCTE
Sus_scrofa                         K-DYAENTYYSDFISHLKNIRNP-GQTTVLSSLNLQDMLPENLHSYYSYQGSLTTPPCTE
Ailuropoda_melanoleuca             K-DYGENTYYSDFIAHLNDIQQP-GQSTVLSGLDILDMLPENTHHYYSYQGSLTTPPCTE
Myotis_lucifugus                   K-DYAENTYYSNFISRLEDVTYL-GRSTVLSSLDVQDMLPANLGFYYTYRGSLTTPPCTE
Homo_sapiens                       K-NYPENTYYSNFISHLANIKYP-GQRTTLTGLDVQDMLPRNLQHYYTYHGSLTTPPCTE
Tursiops_truncatus                 K-DDAENTYYSNFVSHLKSIRYP-GQSTVLRGLDVQDMLPGNLHYYYSYWGSLTTPPCTE
Bos_taurus                         K-DYAENTYYSNFISHLEDIRYA-GQSTVLRDLDIQDMLPGDLRYYYSYLGSLTTPSCTE
Erinaceus_europaeus                Q-EYSENLYYSSFISHLNSIKYP-GQSTVIEGLNIMDMMPHNPQHYYTYTGSLTTPPCTQ
Rattus_norvegicus                  E-DYTENDYYSTFISELENVKYT-GQTTTLRNVNIRNMLPGDIRHYYTYQGSLTTPPCTE
Oryctolagus_cuniculus              N-DYAENTYYSQLISQLANIRYP-GQVTTLRDLNIREMLPENVDHYYTYQGSLTTPPCSE
Gorilla_gorilla                    SRNYPCVSVFEV-IVCYLLSSWS-GQRTTLTGLDIQDMLPRNLQHYYTYHGSLTTPPCTE
Nomascus_leucogenys                K-NYPENTYYSNFISHLANIKFP-GQRTTLTGLDIQDMLPKNLQHYYTYHGSLTTPPCTE
Ornithorhynchus_anatinus           G--NAENTYYSQFLKHLANIKYA-GQTANLTSIDVLSMLPENIDDFYRYHGSLTTPPCSE
Spermophilus_tridecemlineatus      N-EYAENTYYSTFIAHLADIRYP-GQRTILRGLDIQDMLPGDLYHYYTYEGSLTTPPCTE
Canis_familiaris                   E-DYGENTYYSNFISHLNNIRYP-GQSTVLSGLDIEDMLPENTHHYYTYRGSLTTPPCTE
Otolemur_garnettii                 K-DHTENTYYDDFISHLANIKYA-GQSTTLTGLDIKDMLPVDLAHYFSYNGSLTTPPCTE
Cavia_porcellus                    E-EDAENTYYSSFISHLANIKYP-GQSTMISGLPVLDMLPENHFEYYTYHGSLTTPPCTE
Pongo_abelii                       KN-YPENPYYSNFISHLANIKYP-GQTTTLTGLDTQDMLPRNLQHYYSYHGSLTTPPCTE
Equus_caballus                     S-DYAENTYYSKFLSHLSEVRYS-GQSTVLSGLNIQDMLPKDLRYYYSYQGSLTTPPCTE
Loxodonta_africana                 Q-DNTENTYYSELISQLQNIRHP-GQSTTLAGLDIKDMLPENLHDYYTYLGSLTTPPCTE
Mus_musculus                       D-EYAENTYYSDIISALKNIEKP-GETTTLKDTTIRNLLPKDVHHYYTYPGSLTTPPCTE
                                            :   :          *    :       ::  :   :: * ****** * :

Taeniopygia_guttata                SVIWTIFHSPIVLSHT--QVQLLENTLLDWHNRTLRNDYRHAQPLRGRVVEASFRAPRGQ
Takifugu_rubripes                  SILWTVFDTPITLSHN--QIRKLESTLMDLDNKTLWNDYRIAQPLNDRMVESSFLPRLGK
Gasterosteus_aculeatus             SILWTVFDTPITLSHN--QIRKLESTLMDMDNKTLWNDYRMAQPLNSRVVESSFLPRLGK
Tetraodon_nigroviridis             SILWTVFDTPITLSHN--QIRKLESTLMDLDNKTLWNDYRIAQPLNDRVVESSFLPRLGK
Latimeria_chalumnae                SITWTVFDTPILLSYA--QIQLLESTILDWKNKTLRNDYRHAQPLNDRVVKASFQPVFDK
Danio_rerio                        SVMWTVFDTPITLSHN--QIRKLESTLMDHDNKTLWNDYRMAQPLNERVVESTFLPRLSK
Meleagris_gallopavo                SVTWTVFDSPIILSHA--QIGLLENTLLDWHNRTLRNDYRHAQPLHGRVVEASFQARPRQ
Oryzias_latipes                    SIIWTVFDTPITLSQNQHQIRRLESTLMDIDNKTLWNDYRIAQPLNDRVVESSFLPRVRK
Gallus_gallus                      SVTWTIFDSPIVLSHT--QIGLLENTLLNWHNRTLRNDYRHAQPLHGRVVEASFQARPKQ
Gadus_morhua                       SILWTVFDTPITLSHN--QIRKLESTLMDHNNKTIWNDYRMAQPLNDRVVESSFLPRLGK
Xenopus_tropicalis                 NVLWTVFDSPVYLSKT--QIDLLENTLLDWHNKTLRNDYRHAQPLYDRTVEASFHPKMPK
Ochotona_princeps                  NVLWFVLANPIFLSRV--QVWKIENSLLNHQNHTIQNTYRTTQNLNDRVVEASF------
Macaca_mulatta                     NVHWFVLADFVKLSRT--QVWKLENSLLDHHNKTIQNDYRRTQPLNHRVVESNFPNQGK-
Pan_troglodytes                    NVHWFVLADFVKLSRT--QVWKLENSLLDHRNKTIHNDYRRTQPLNHRVVESNFPNQEY-
Echinops_telfairi                  NVLWFLLAEPVKLPKK--QILKLENSLLDNQNKTLQNAYRLTQPLNDRVVQANFEGHHPM
Sus_scrofa                         NVHWFVLADTVKLSRT--QVWKLQNSLLNDQNKTIHNDYRRTQPLNHRVVEANFKSLPN-
Ailuropoda_melanoleuca             NVHWFVLVHHVPLSSA--QIWKLENSIVDHENKTLHNGYRRTQPLNNRVVETNLMSLPN-
Myotis_lucifugus                   NVRWFLLADLVPLSKA--QITKLENSLVDHQDEAIHNVYRKAQPLNDRVVEANFEYHSDY
Homo_sapiens                       NVHWFVLADFVKLSRT--QVWKLENSLLDHRNKTIHNDYRRTQPLNHRVVESNFPNQEY-
Tursiops_truncatus                 NVHWFVLADTVKLSRT--QVWKLENSLLNHQNKTIHNDYRGTQTLNNRVVEANFMSQLN-
Bos_taurus                         NVHWFVVADTVKLSKT--QIEKLENSLLNHQNETIQNNYRSTQPLNHRVVEANFVSHPHQ
Erinaceus_europaeus                DISWFLLADAVLISIT--QARNLESTLQDHSNKTLQNNYRTTQPLHNRVVESNFKILFNQ
Rattus_norvegicus                  NVKWFVFQDSATISKA--QAERIENAVMDHHNQTIRNGYRRTQPLHNRVVEANFPYSPD-
Oryctolagus_cuniculus              NVLWFVLANSAFLSRA--QVWKMENSLLNHLNETLQNGYRSTQPLNQRVVEANFLHYPTQ
Gorilla_gorilla                    NVHWFVLADFVKLSRM--QVWKLENSLLDHRNKTIHNDYRRTQPLNHRVVESNFPNQGA-
Nomascus_leucogenys                NVHWFVLADFVKLSRT--QVWKLENSLLDHRNKTIHNDYRRTQPLNHRVVESNFPNQEY-
Ornithorhynchus_anatinus           SVIWTIFDAPITVSLA--QIMKLENSLLDHDNHTIHNDYRETQPLNSRVVESSFQVQTIL
Spermophilus_tridecemlineatus      NVHWFVLADSVKLSRS--QVWKLENSLLNFRNETLHNDYRKTQPLHRRVVEANFQYFPNQ
Canis_familiaris                   NVHWFVLVHHVRLSSI--QTWKLENSILDHQNKTLHSDYRRIQPLNGRVVETNFVNLPS-
Otolemur_garnettii                 NVHWFVMADYVKLSKE--QILKLESSLLDHRNKTIRNDYRRTQPLNDRVVEANFLHLPN-
Cavia_porcellus                    NVRWFVLQDSVKLSRA--QVWKIENSLLTHDNKTLHNGYRSVQPLHDRVVEASF------
Pongo_abelii                       NVHWFLLADFVKLSRT--QVWKLENSLLDHRNKALHKDYRRTQPLNHRVVESNFPSQGK-
Equus_caballus                     NVQWFLLADPVKLSKS--QVLKLENSLLDSQNKTLNNGYRSTQHLNGRVVETNFIYHPNQ
Loxodonta_africana                 NVLWFVLAEPVRLSSA--QVWKLENSLFDHQNEMLHNDYRRTQPLNNRVVEANFKYFPN-
Mus_musculus                       NVQWFVLRDKVTLSKA--QVVTIENSVMDHNNNTIQNGYRSTQPNNHRVVEANFLNVQD-
                                   .: * :.     :     *   ::.::    :. : . **  *    * *::.:      

Taeniopygia_guttata                A-Q----CHPEEFTLRLDQIQMQLQDMKTELLNG-LSH-TGTKSSTFPAFYFPVENIESF
Takifugu_rubripes                  GTF----CRQDEIESKLLKIEGLITSLGKYLYA-------EHTGLFPLVLNFQDNNDGGY
Gasterosteus_aculeatus             GTF----CRQDEIESRLLNIEGLITSLGKHIHS-------EPRARFPLVLDFQEKNAGSY
Tetraodon_nigroviridis             GTF----CRQDEIESKLLKIEGLITSLGKQLYA-------ERTGLFPLVLNFQHSNDITY
Latimeria_chalumnae                G-N-----YQEEINIKLEKIEGLVQDLKHMLPNA-TGTVLTINSVSFPAFKFLQETTLSF
Danio_rerio                        GGM----CRQEEIEAKLKRIESLILSLDKKAVQ-------GKQPISPLVLYFPQKNVESF
Meleagris_gallopavo                E-Q----CQPEELSLKLEQIQTQLRDMKKEFLNG-VSH-TGITSSTFPAFYFPMENIESF
Oryzias_latipes                    GSF----CLQDVIESRLEKIEGLITSLGKNLYS-------DHSDLFPLVLGFPERNYGSY
Gallus_gallus                      E-Q----CQPEELSHKLEQIQTQLQDMKKEFLNG-VSH-TGITCSTFPAFYFPMENIESF
Gadus_morhua                       GTF----CRQDEIESKLLRIENIITSLGKHIHSSEL---LEPQAFSSLVLHFPERNAGSY
Xenopus_tropicalis                 D-----SCQL-EISNKLRLIATELEDIKKRADSSKSSRMLMSGSVSYPSFYFSEDHPGAR
Ochotona_princeps                  ------------------------------------------------------------
Macaca_mulatta                     --G-----HW-HHGRKQNP-RVKLTSTRHPLAPGSLEA----------------------
Pan_troglodytes                    --T-----LGSEFQFYLRKIEE-LDYLRRALN----------------------------
Echinops_telfairi                  RNH-----RLLRTIFKWHPLG-----------SGSPQAQ---------------------
Sus_scrofa                         --P------RSELHFYLNNIDNNLEYLRRVIEQKKAKGKG--PW----------------
Ailuropoda_melanoleuca             --------LLPEFQLYINKLDSKLEYLRRLIEKKNVKEKRYRRK----A-----------
Myotis_lucifugus                   QHA-----LGSELQSYLRKIDSKLDDLLRSEK----------------------------
Homo_sapiens                       --T-----LGSEFQFYLHKIEEILDYLRRALN----------------------------
Tursiops_truncatus                 --Q---------------------------------------------------------
Bos_taurus                         EYT-----LGSKLHFYLNNIDQNLEYLRRFIEQKITKRKKEKYW----P-----------
Erinaceus_europaeus                RKG-----YL---HMRNNPR-VEQSSTCTSLDFGSLQF----------------------
Rattus_norvegicus                  --------EVSKNHFYMHEKISHGLKLKKI----KKKRNHSH------------------
Oryctolagus_cuniculus              SYV-----SLPEFQSHLSSINRKLEFLRRSII----------------------------
Gorilla_gorilla                    --R-----ATGHRRRSQNP-GVQPTSTRHPLALGSLEA----------------------
Nomascus_leucogenys                --T-----LGSEFQFYLRKIEEILEYLRRALN----------------------------
Ornithorhynchus_anatinus           GIYKILTYYPENIKRAKEKVSLS------------SQHSPGSQN----------------
Spermophilus_tridecemlineatus      LY--------SRLHRWLSTLVQSLIPKKKKKKKKKKERKKG-------------------
Canis_familiaris                   --------QGSEFQFYVNKLNNKLEYLRRLLEKTKVEKKPHIHQ----A-----------
Otolemur_garnettii                 --Q-----ECAQLQSYLSKIDKDLQSIKKCNKKKKRNRHP--PS----EM----------
Cavia_porcellus                    ------------------------------------------------------------
Pongo_abelii                       --G-----HG-HRGRSQNP-RVQPTSTRHPLALGSLEA----------------------
Equus_caballus                     QSV-----LGSELQFHLTRIDNNLEYFRRLIEQKQVKRK---------------------
Loxodonta_africana                 --------HYTEFKYYLRQILDVVTDLKGSTEKKKPKRKSDD------------------
Mus_musculus                       --------MYSSYHLYLKNMQKEILQPKKQ----KKTKKNRHFW----SRK---------
                                                                                               

Taeniopygia_guttata                VEVHPLRAVSLQAFTLCFWSRAQPVGSQTVLSYSTGERDRELAVTV-----GSELGLWVG
Takifugu_rubripes                  ALAHVSHPIYLNAFTICMHVLSKPEEINTVLSYSSSEHDNEITISITEDMNAREVGLWIG
Gasterosteus_aculeatus             ALARLSHPMELNSFTVCMHVLPQLEGVHTVVSYASNGNDNELMISIAEDGDGKEVGLWIG
Tetraodon_nigroviridis             ALAHVSHPD-MNAFTVCLHVLPQDQGSQTVLSYTSSEHENEVAISISADGDSREVGLWIG
Latimeria_chalumnae                VEVTPLWTMELNSLTSCMWISTQNEGTKAVFSYAMFETDNELVITV-----GSDVGLWIG
Danio_rerio                        AVVNLTHPMELKSFTACMNVQIPPIRDLTVLSYST-SHDNELMISL-----GSEVGLWIG
Meleagris_gallopavo                VEVRPSHEMSLQAFTLCFWTQAQHVGTQTVLSYSTRERDNELVMTT-----GTDVGLWIG
Oryzias_latipes                    ALARLNHPMDLDSFTVCMHVLPQGPGVHTVISYSSDGNDNELTVSISKDAESGEIGLWIG
Gallus_gallus                      VEVRPRHEMSLQAFTLCFWTQAQHVGTQTVLSYSTRERDNELVMTT-----GTEVGLWIG
Gadus_morhua                       ALARLLHPMDLHAFTACMHVRPQPGTVHTVMSYSSAGVDNELVINV-----GYEVGLWIG
Xenopus_tropicalis                 VEVRPAGSLKMTQFSICVWVRTRNRGSQTVFAYSTSSEDKELVLSV-----GYDIGLWIG
Ochotona_princeps                  ------------------------------------------------------------
Macaca_mulatta                     ------------------------------------------------------------
Pan_troglodytes                    ------------------------------------------------------------
Echinops_telfairi                  ------------------------------------------------------------
Sus_scrofa                         ------------------------------------------------------------
Ailuropoda_melanoleuca             ------------------------------------------------------------
Myotis_lucifugus                   ------------------------------------------------------------
Homo_sapiens                       ------------------------------------------------------------
Tursiops_truncatus                 ------------------------------------------------------------
Bos_taurus                         ------------------------------------------------------------
Erinaceus_europaeus                ------------------------------------------------------------
Rattus_norvegicus                  ------------------------------------------------------------
Oryctolagus_cuniculus              ------------------------------------------------------------
Gorilla_gorilla                    ------------------------------------------------------------
Nomascus_leucogenys                ------------------------------------------------------------
Ornithorhynchus_anatinus           ------------------------------------------------------------
Spermophilus_tridecemlineatus      ------------------------------------------------------------
Canis_familiaris                   ------------------------------------------------------------
Otolemur_garnettii                 ------------------------------------------------------------
Cavia_porcellus                    ------------------------------------------------------------
Pongo_abelii                       ------------------------------------------------------------
Equus_caballus                     ------------------------------------------------------------
Loxodonta_africana                 ------------------------------------------------------------
Mus_musculus                       ------------------------------------------------------------
                                                                                               

Taeniopygia_guttata                GHFLSFPLQQEAQGWLHHCVTWASPEGRASLWLNGAAGQAQSVQKGYVSRAGGTLLLGKA
Takifugu_rubripes                  NAFVNLPHSFRAHDWTNYCVTWSSDLGAAELWINGMVGEQRYLKSGYSVSLSGVFILGRD
Gasterosteus_aculeatus             NEFVNLPHNFKSFDWANYCITWSSQTGGVDLWINGMVGEQRYLKNGYTISPGGVFIVGKD
Tetraodon_nigroviridis             NEFVNLPHSFKAHVWTNYCVTWSSQTGGAELWINGMVGEQRHLKRGYSVSLSGVFILGRD
Latimeria_chalumnae                GYFVSFPLHHRTEDWVYYCVTWTSNTGLAELWINGIVGKGKLIKKGYTIKPGGTLVLGND
Danio_rerio                        DEFVNLSFDLPSSDWTNYCLTWASHNGGAELWVNGVVGKERYIRTGYIIPAGGRLILGKD
Meleagris_gallopavo                GHFVSFPLYRKAQDWLHYCMAWASQSGIASLWLNGAAGDAKSIQKGYVSQAGGKLVLGKD
Oryzias_latipes                    NEFVNMPHTFRSQDWTNYCITWSSHTGGADIWVNGMLGEQRHLRSGYTIHPGGEFILGKD
Gallus_gallus                      GHFVSFPLYHKARDWLHYCMAWASQSGIANLWLNGAAGDAKSIQRGYVSQAGGMLVLGKD
Gadus_morhua                       NEFVNLPHGFQSPDWANYCVTWSSHSGAAELWINGMGEEQQFLRSGYSISTGGVFVLGKD
Xenopus_tropicalis                 GKFISFNIHHTSEDWVHYCVSWDSPSGAAKLWVSGLPGKEKTLHHGYEIQDKGMVLLGKD
Ochotona_princeps                  ------------------------------------------------------------
Macaca_mulatta                     ------------------------------------------------------------
Pan_troglodytes                    ------------------------------------------------------------
Echinops_telfairi                  ------------------------------------------------------------
Sus_scrofa                         ------------------------------------------------------------
Ailuropoda_melanoleuca             ------------------------------------------------------------
Myotis_lucifugus                   ------------------------------------------------------------
Homo_sapiens                       ------------------------------------------------------------
Tursiops_truncatus                 ------------------------------------------------------------
Bos_taurus                         ------------------------------------------------------------
Erinaceus_europaeus                ------------------------------------------------------------
Rattus_norvegicus                  ------------------------------------------------------------
Oryctolagus_cuniculus              ------------------------------------------------------------
Gorilla_gorilla                    ------------------------------------------------------------
Nomascus_leucogenys                ------------------------------------------------------------
Ornithorhynchus_anatinus           ------------------------------------------------------------
Spermophilus_tridecemlineatus      ------------------------------------------------------------
Canis_familiaris                   ------------------------------------------------------------
Otolemur_garnettii                 ------------------------------------------------------------
Cavia_porcellus                    ------------------------------------------------------------
Pongo_abelii                       ------------------------------------------------------------
Equus_caballus                     ------------------------------------------------------------
Loxodonta_africana                 ------------------------------------------------------------
Mus_musculus                       ------------------------------------------------------------
                                                                                               

Taeniopygia_guttata                RDALLGTF-SNGFGGWLSRVNLWSRVLSAAELRALALCRA-GQPTGDVIAWGQTPMALLG
Takifugu_rubripes                  QDGVLGISNSNAFVGKMTDVNMWDYRLSTADIRDQMSCEGNSTVVGNVISWGTTRLSLYG
Gasterosteus_aculeatus             QDGLLGITNADAFVGKMTDVNVWDYVLSTADIRDQLSCERNSTVVGNVFSWGTTKLSMFG
Tetraodon_nigroviridis             QDGLLGISNSNAFVGKMTDVNVWDYILSTADIRDQMSCERNSTVVGNVLSWGTTRLGLYG
Latimeria_chalumnae                RNDVMGNY-SHGFTGEISHFNVWNYVLSTSEIRRLTQCKT--EMKGNVVGWGTSAMAVFG
Danio_rerio                        QDGFLGISVNDAFVGHMSDVNIWDYVLTEGEIVEQMSCDN-GKVKGNVLSWGVTQLSLYG
Meleagris_gallopavo                RDTLLGTF-SNGFAGWMTHVNLWSQVLSPADIRALAQCKA-GKLKGDVIAWGETPVTLFG
Oryzias_latipes                    QDGVLGLSDADAFVGKMTDVNVWNYVLSTAEIRTQMSCGRNTSTVGNVFSWGSTKLSIYG
Gallus_gallus                      RDTLLGTF-SNGFVGWMTHVNLWSQVLSPADVRALAQCKA-GNLKGDIIAWGETPMTLFG
Gadus_morhua                       QDGFLGISNTDAFLGRMTDVNVWDYVLSKAEVREQLSCERNATAAGNVFSWGATPLSLYG
Xenopus_tropicalis                 PDDPLGIF-SSAYVGWISQLHLWNYLLEPEHIKSLSQCNM-PVARGNVLAWGETPMAISG
Ochotona_princeps                  ------------------------------------------------------------
Macaca_mulatta                     ------------------------------------------------------------
Pan_troglodytes                    ------------------------------------------------------------
Echinops_telfairi                  ------------------------------------------------------------
Sus_scrofa                         ------------------------------------------------------------
Ailuropoda_melanoleuca             ------------------------------------------------------------
Myotis_lucifugus                   ------------------------------------------------------------
Homo_sapiens                       ------------------------------------------------------------
Tursiops_truncatus                 ------------------------------------------------------------
Bos_taurus                         ------------------------------------------------------------
Erinaceus_europaeus                ------------------------------------------------------------
Rattus_norvegicus                  ------------------------------------------------------------
Oryctolagus_cuniculus              ------------------------------------------------------------
Gorilla_gorilla                    ------------------------------------------------------------
Nomascus_leucogenys                ------------------------------------------------------------
Ornithorhynchus_anatinus           ------------------------------------------------------------
Spermophilus_tridecemlineatus      ------------------------------------------------------------
Canis_familiaris                   ------------------------------------------------------------
Otolemur_garnettii                 ------------------------------------------------------------
Cavia_porcellus                    ------------------------------------------------------------
Pongo_abelii                       ------------------------------------------------------------
Equus_caballus                     ------------------------------------------------------------
Loxodonta_africana                 ------------------------------------------------------------
Mus_musculus                       ------------------------------------------------------------
                                                                                               

Taeniopygia_guttata                GVLLQPDTSC------------
Takifugu_rubripes                  GVELDGQYRCS-----------
Gasterosteus_aculeatus             GVQLDSQYRC------------
Tetraodon_nigroviridis             GVELDGQYRCS-----------
Latimeria_chalumnae                GVILKIDSSC------------
Danio_rerio                        GVQLQGEQVCHRDNNNNRETEK
Meleagris_gallopavo                GVVLEADTSC------------
Oryzias_latipes                    GVQLDSQYRC------------
Gallus_gallus                      GVVLKADTSC------------
Gadus_morhua                       GVEIDN----------------
Xenopus_tropicalis                 GVILEPDNSC------------
Ochotona_princeps                  ----------------------
Macaca_mulatta                     ----------------------
Pan_troglodytes                    ----------------------
Echinops_telfairi                  ----------------------
Sus_scrofa                         ----------------------
Ailuropoda_melanoleuca             ----------------------
Myotis_lucifugus                   ----------------------
Homo_sapiens                       ----------------------
Tursiops_truncatus                 ----------------------
Bos_taurus                         ----------------------
Erinaceus_europaeus                ----------------------
Rattus_norvegicus                  ----------------------
Oryctolagus_cuniculus              ----------------------
Gorilla_gorilla                    ----------------------
Nomascus_leucogenys                ----------------------
Ornithorhynchus_anatinus           ----------------------
Spermophilus_tridecemlineatus      ----------------------
Canis_familiaris                   ----------------------
Otolemur_garnettii                 ----------------------
Cavia_porcellus                    ----------------------
Pongo_abelii                       ----------------------
Equus_caballus                     ----------------------
Loxodonta_africana                 ----------------------
Mus_musculus                       ----------------------
                                                         
