# Supplementary material for: Identification and characterization of a novel zebrafish (Danio rerio) pentraxin–carbonic anhydrase
Source: PeerJ. 2017 Dec 7;5:e4128. doi: 10.7717/peerj.4128 (PMC5723433; doi:10.7717/peerj.4128)
Supplement: Supplemental Information 5 — Raw data. [file peerj-05-4128-s005.aln]

CLUSTAL multiple sequence alignment from Pal2Nal

Taeniopygia_guttata              ------------ATG---------CTGATGGCAGCGCTCCTGCTCTGCCTGCTCCTGGTG
Takifugu_rubripes                ATGGAGCAG---------ATCTGCGTGTTCGCCTCCGCTCTTTTCTTCTGTGTGGTCAGT
Gasterosteus_aculeatus           ATGGAGTTC---------TTCTTGGTGATGGTCTCCTCTGCTTTGGTCTGTGCTGTTAGC
Tetraodon_nigroviridis           ATGGAGCTG---------ATCCTGGTGTTCGTCTCTGCT---CTCGTCTGTGTTGTCAAT
Latimeria_chalumnae              ---------ATCGGG---------ACCTTGCAAATTTTAGGGCTGCTTCTTTATATAGTT
Danio_rerio                      ATGGAGCAGCTGACTCTAGTCCTGCTATTCGTCACTTCG------CTGAATTTC------
Meleagris_gallopavo              ------------ATG---------CTCATCCCGACGGCCCTA------TTGCTGCTGCAG
Oryzias_latipes                  ATGGAGGTT---------CTTTCCGCTATTCTCTCAGCGCTTTTGCTCCGCTTTGTCGCT
Gallus_gallus                    ------------ATG---------CTCATCCCGACGGCCCTA------TTGCTGCTGCAG
Gadus_morhua                     ------------------------------------------------------------
Xenopus_tropicalis               ATGGCAAGGCTTCTG---------CAGCTTGGTCTGTACTTGTTTCTTGTCCTCGCCTGC
Ochotona_princeps                ------------ATGAGGAGCCTCGTGACT---------CTGCTGGTCCTGTTCCTCCTG
Macaca_mulatta                   ------------ATGAGGGCCCTGGTGCCT---------CTGTTGTCCCTGTTCCTGCTG
Pan_troglodytes                  ------------ATGAGGGCCCTGGTGCTT---------CTGCTGTCCCTGTTCCTGCTG
Echinops_telfairi                ------------ATGAGGGCTGTGGCAATC---------CTGCTGTCC---CTGTTCCTC
Sus_scrofa                       ------------ATGACAGCTCTGGTCACG---------CTGCTGTTCCTGCTCCTGCTG
Ailuropoda_melanoleuca           ------------ATGGCAGCTCTGGCCCTG---------CTGCTGGCTCTGCTGCCCCTG
Myotis_lucifugus                 ------------ATGAGGACTCTGATC------------ATCCTGCCCCTGCTCCTCCTG
Homo_sapiens                     ------------ATGAGGGCCCTGGTGCTT---------CTGCTGTCCCTGTTCCTGCTG
Tursiops_truncatus               ------------ATGACGGCTCTGGTCACC---------CTGCTGTCCCTGCTCCTGCTG
Bos_taurus                       ---------------------ATGATCACC---------CTGCTATTCCTGCTCGTGGTG
Erinaceus_europaeus              ------------ATGACACCCCTGATCCTT---------GTGCTGTCACTCTTCCTCCTG
Rattus_norvegicus                ------------ATGAGGGTTCTGGTGAGC---------GTGGTGTCCTTGTTCTTCCTG
Oryctolagus_cuniculus            ------------ATGCGGGCCCTGGGGACG---------CTGGTGGCCCTGCTGCTCCTG
Gorilla_gorilla                  ------------ATGAGGGCCCTGGTGCTT---------CTGCTGTCCCTGTTCCTGCTG
Nomascus_leucogenys              ATGTGCAGCACCATGAGGGCCCTGGTGCTT---------CTGCTGTCCCTGTTCCTGCTG
Ornithorhynchus_anatinus         ------------------------------------------------------------
Spermophilus_tridecemlineatus    ------------ATGAGGGTTGTGGTGACT---------CTGGTGTCCCTGCTCCTCCTG
Canis_familiaris                 ------------ATGAGGGCTCTGGCGCTG---------CTGCTGGCTCTGCCCCTCCTG
Otolemur_garnettii               ------------ATGAGGGCCCTGGTGCCT---------CTTCTGTCTCTGCTTCTCCTG
Cavia_porcellus                  ------------ATGGCGACCCTGGTGACT---------CTGGTGTCCCTGCTTCTCCTG
Pongo_abelii                     ------------ATGAGGGCCCTGGTGCTT---------CTGCTGTCCCTGTTCCTGCTG
Equus_caballus                   ------------ATGCAGGCTCCGCTGACC---------TTGCTGTCTCTGCTCCTCTTG
Loxodonta_africana               ------------ATGAGGGTGCTGGCAATT---------CTGCTGTCC---CTGTTCCTC
Mus_musculus                     ------------ATGAGGGCCCTGGTGAGC---------GTGGTGTCCCTGTTCTTCCTG

Taeniopygia_guttata              CCCCTCAGCCACTGCCACGAGGTGCCCTGGACATACACAGGA---GAAGGAGAGCTGGAT
Takifugu_rubripes                GCTGGCGTTCACCTTGATGGCATACACTGGACGTACACA------GAGGGGGCTTTGGAT
Gasterosteus_aculeatus           GCTGGAATTCCTCATGACGGAATACACTGGACATACGCA------GAGGGAGCCTTGGAC
Tetraodon_nigroviridis           GCTGGCGTTCACCTTGATGGCATACACTGGACATACAAA------GAGGGGGCTTTGGAT
Latimeria_chalumnae              CAGACAGCCATCTTTCATGAAATAAATTGGACTTACGAA------GAAGGAGAAATGGAT
Danio_rerio                      GCATCGGCTGGAGTAGATGGAGATTATTGGACATATTCA---------GGAGAGCTGGAT
Meleagris_gallopavo              CTGCTGAGCTGCTCCCACGCCGTGCACTGGACCTACCGA------GAGGGTGAGCTGGAT
Oryzias_latipes                  ---------GCTGATAACAGAATACACTGGACATATACA------GAGGGAGCGTTGGAT
Gallus_gallus                    CTACTGAGCTGCTCCCACGCCGTGCACTGGACCTACCGA------GAGGGCGAGCTGGAT
Gadus_morhua                     ---------------------------------------------GAGGGGGCACTGGAC
Xenopus_tropicalis               CACTTAACCACCTCACATGTTGTAGAATGGACTTACCAA------GAGGGAGAGGTGGAT
Ochotona_princeps                GGCATCCAGGCCGATCAGGGACCTGAGTGGACCTACTCA------GAGGGG---------
Macaca_mulatta                   GGTGGCCAGGCCCAGCATGGGTCTGACTGGACCTACTCA------GAAGGAGCACTGGAC
Pan_troglodytes                  GGTGGCCAGGCCCAGCATGGGTCTGACTGGACCTACTCA------GAAGGGGCACTGGAC
Echinops_telfairi                GGCGTCTCCGCCCAGCATGGGTCCCAGTGGTCCTACTCA------GAGGGGGCACTGGAC
Sus_scrofa                       GGGGCCCAGACCCAGCATGGGGCTGAGTGGACCTACTCA------GATGGGGAGCTGGAT
Ailuropoda_melanoleuca           GGCGCCTGGGCCCAGCACGGCTCCGGGTGGACCTACTCA---GCG---GGGACACTGGAC
Myotis_lucifugus                 GGAGCCCTGGCC------CATCAAGACTGGACGTACACAGCCTCAGAGGGGCCGCACGAT
Homo_sapiens                     GGTGGCCAGGCCCAGCATGTGTCTGACTGGACCTACTCA------GAAGGGGCACTGGAC
Tursiops_truncatus               GGACCCCAGGCCCAGCACGGGACCGAGTGGACCTACTCA------GATGGGGTGCTGGAT
Bos_taurus                       GGAGCCCAGGCCCAGCAC------GAGTGGACCTACTCA------GAGGGGGTGCTGGAT
Erinaceus_europaeus              GGAGTCCAGGCTCTGCATGGGTCTCAATGGACCTATTCA------GAGGGGACTCTGGAT
Rattus_norvegicus                GGCATCCAGGCC------CTCAGTGAGTGGAGCTACTCAGGGGAT---GACGGCCTGGAA
Oryctolagus_cuniculus            GGCTCCCAGGCCCACAGTGAGCCCGAGTGGACCTACTCA------GAGGGGGCGCTGGAA
Gorilla_gorilla                  GGTGGCCAGGCCCAGCATGGGTCTGACTGGACCTACTCA------GAAGGGGCACTGGAC
Nomascus_leucogenys              GGTGGCCAGGCCCAGCATGGGTCTGACTGGACCTACTCA------GAAGGGGCACTGGAC
Ornithorhynchus_anatinus         ------------------------------------------------------------
Spermophilus_tridecemlineatus    GGTGCCCGGGCCCAACAC------GAGTGGTCCTATTCAGCCTCAGAGGGGGGACTGGAA
Canis_familiaris                 GGGGCCCGGGCCCAGCACGGTTCCCTGTGGACCTACTCA---GCAGAGGGGGCACTGGAC
Otolemur_garnettii               GGCACCCAGGCCCAGCATGGGTCTGAGTGGACCTACTCAGTCTCAGAGGGGGCGCTGGAT
Cavia_porcellus                  GGCTTTCAGGCCCAGGTCAGGTCTGAGTGGACCTACTCA------GAGGGCCAGCTGGAC
Pongo_abelii                     GGTGGCCAGGCCCAGCATGGGTCTGACTGGACCTACTCA------GAAGGGGCACTGGAC
Equus_caballus                   GGAGCCCAGGCC------GGGCAGCACTGGACCTACTCA------GACGGGGAGCTGGAT
Loxodonta_africana               GGTGCCCTGGCCCAGCATGGGTCTGAGTGGACCTACTCA------GAGGGGGCACTGGAC
Mus_musculus                     GGCATCCAGGCC------CACAGTGATTGGAGCTATTCAGGGGAT---GATGGCGTGGGA

Taeniopygia_guttata              GAAGAGCACTGGGGACAGCACTTCCCAGACTGTGCTGGCCAGCAGCAATCCCCCATTGAC
Takifugu_rubripes                CAGATGCACTGGCCCACCAAATACCCTGCATGTGGAGGAAAGCAGCAGTCGCCCATCGAC
Gasterosteus_aculeatus           CAGATGCACTGGCCAACCAAGTACCCCGCATGTGGTGGTAAGAAGCAGTCCCCAATAGAC
Tetraodon_nigroviridis           CAGATGCACTGGCCCACCAAGTACCCCGCATGTGGAGGAAAGAAGCAGTCGCCCATCGAC
Latimeria_chalumnae              GAAAAGCACTGGAGCTTGAAATACCCAGCATGTTCTGGTAAACACCAGTCTCCCATTGAC
Danio_rerio                      CAGAAGCACTGGGCAGAAAAATATCATGACTGCGGTGGCCAACAACAGTCTCCCATTGAC
Meleagris_gallopavo              GAAGAGCACTGGGGGCTGCACTTTGCTGCCTGTGCTGGCAAGCAGCAGTCTCCTATTGAC
Oryzias_latipes                  CAGCAGCACTGGGCAACCGAGTATCCTGCGTGCGCGGGGAAGAAGCAGTCTCCAATTGAC
Gallus_gallus                    GAAGAGCACTGGGGGCTGCACTTCGCTGCCTGTGCCGGCAAGCAGCAGTCTCCCATTGAC
Gadus_morhua                     CAGGCTCGTTGGCCACTAAAGTATCCAGCTTGCGGCGGCCAGAAGCAGTCTCCCATCGAC
Xenopus_tropicalis               GAAGCAAATTGGGGGAAAAAATATCCTGTCTGTGCATTGAGACATCAGTCACCCATAGAC
Ochotona_princeps                ------TCCTGGGCCACAGAGTACCCAGCCTGCGACGGGTGGAGGCAGTCGCCCATCGAC
Macaca_mulatta                   GAAGCGCACTGGCCACAGCACTACCCCGCCTGTGGGGGCCAGAGACAGTCGCCCATCAAC
Pan_troglodytes                  GAAGCGCACTGGCCACAGCACTACCCCGCCTGTGGGGGCCAGAGACAGTCACCCATCAAC
Echinops_telfairi                CAGGAACGCTGGGCGGAGCAGTACCCAACCTGTGGTGGGAAGAGGCAGTCGCCTATCAAC
Sus_scrofa                       GAAGCACACTGGTCCAGGGAGTACCCCGACTGCGATGGGAGGAGACAGTCGCCCATCGAC
Ailuropoda_melanoleuca           GAAGCGCACTGGCCAAGGGAGTACCCCACCTGCGGGGGGATGAGACAGTCACCCATCAAC
Myotis_lucifugus                 GAGACACACTGGCCCGAGGCGTACCCCACCTGCGGGGGGCACAGACAGTCGCCCATCGAC
Homo_sapiens                     GAAGCGCACTGGCCACAGCACTACCCCGCCTGTGGGGGCCAGAGACAGTCGCCTATCAAC
Tursiops_truncatus               GAAGCACACTGGCCGAGGGAGTACCCCGACTGCGGGGGGAAGAGACAGTCGCCCATCGAC
Bos_taurus                       GAAAAACACTGGAGGCTGCAGTACCCGGACTGTGGGGGGACAAGACAGTCGCCCATTGAC
Erinaceus_europaeus              GAAGAGCACTGGTCAAGTGAGTACCCCACTTGTGGGAAGAAGAAACAGTCTCCAATCAAT
Rattus_norvegicus                GAGAGTCGGTGGCCTGAGAAGTACCCTTCCTGCGGCGGGGAAAGGCAGTCGCCCATCGAT
Oryctolagus_cuniculus            GAGGAGTCCTGGCCCCTGGAGTACCCGGCCTGCGGCGGGCACAGACAGTCGCCCATCAAC
Gorilla_gorilla                  GAAGCGCACTGGCCACAGCACTATCCCGCCTGTGGGGGCCAGAGACAGTCGCCCATCAAC
Nomascus_leucogenys              GAAGCGCACTGGCCACAGCACTACCCCGCCTGTGGGGGCCAGAGACAGTCGCCCATCAAC
Ornithorhynchus_anatinus         ------------------------------------------------------------
Spermophilus_tridecemlineatus    GAGGACCTCTGGCCGCAGGAGTACCCGGCCTGCGGGGGACACAGGCAGTCGCCCATTGAC
Canis_familiaris                 CAAGTGCACTGGCCAAGGGAGTACCCCACCTGCGGGGGGACGAGACAGTCACCCATCGAC
Otolemur_garnettii               CAAGCACACTGGCCCAAGGAATACCCCGCCTGCGGGGGGAAGAGACAGTCACCCATCAAC
Cavia_porcellus                  GAGGAGCACTGGGCGCTGCACTACCCGGCCTGCGGGGGCACTCGGCAGTCCCCCATCAAC
Pongo_abelii                     GAAGTGCACTGGCCACAGCACTACCCCGCCTGTGGGGGCCAGAGACAGTCGCCCATCAAC
Equus_caballus                   GAAGCGCACTGGTCGAATGAGTACCCCACCTGCGGGGGCGACAGACAGTCGCCCATCGAC
Loxodonta_africana               CAGGAACACTGGCCAAGCTACTACCCCGCCTGCGGCGGGAAGAGGCAGTCACCTCATCAC
Mus_musculus                     GAAAGTCAGTGGTCTGAGCAGTATCCTTCCTGCGGCGGGGAAAGGCAGTCGCCCATCGAC

Taeniopygia_guttata              ATCCAGAGGAGGAAGGTG---AGGTAC---AACCCGCTGCTGCAGCTGGAGCTGGGTGGC
Takifugu_rubripes                ATCCAGCGACGCAACGTG---CGATTCAACCCAGACATGTTGCAGCTGAAGCTGAGCGGC
Gasterosteus_aculeatus           ATCCAGAGGCGCAGCGTG---AGACACAACCCAGACATGCTGCAGCTGGAGCTCAACGGA
Tetraodon_nigroviridis           ATCCAGCAGCGCAACGTG---CGCTTCAACCCGGACATGTTGCAGCTGGAGCTGAGCGGC
Latimeria_chalumnae              ATTCAAAGAAAAAAAGTA---AAATACAGCCCTGATTTTAAAAAATTGGTTCTCAACGGA
Danio_rerio                      ATACAGCGGCGAAAGGTG---CGATATAGTCCACGAATGCAACAGCTCGAGCTGACAGGT
Meleagris_gallopavo              ATCCAGAGGAAGAAGGTG---GTGCACAACGTGCAGCTGCTGCAGCTGGAGCTGAGCGGG
Oryzias_latipes                  ATCCAGCGGCGCAATGTC---AAGCACAACCCAAACATGTTACAACTGGAGCTCAGCAAT
Gallus_gallus                    ATCCAGAGGAGGAATGTG---GTGCACAACGCGCAGCTGCTGCAGCTGGAGCTGAGCGGG
Gadus_morhua                     ATACAGCGGCGGAATGTG---CGCCACAATCCCCAAATGTTGCAGATGGAGCTGAGAGGA
Xenopus_tropicalis               ATTCAGAGGAAGAAAGTC---AGACACAACCCAGAACTGGCTCAGTTAGAACTGATTGGT
Ochotona_princeps                CTGCAGAGAAAGAAGGCT---CAGTTCAATCCCCAACTGAAGGCGCTCAACCTGATGGGC
Macaca_mulatta                   CTGCAGAGGACGAAGGTG---CGGTACAACCCCGCCTTGAAGGGGCTCAAGCTGACGGGC
Pan_troglodytes                  CTACAGAGGACGAAGGTG---CGGTACAACCCCTCCTTAAAGGGGCTCAATCTGACAGGC
Echinops_telfairi                TTGCAGAAGAAACTGATA---GAGTACAACCCCACCCTGAAGGGGCTGAACCTGGTGGGC
Sus_scrofa                       GTGCAGAGGAAGAGCGTG---CAGTACAACCCTGCCCTGAGGGCCCTGAGCCTGACAGGC
Ailuropoda_melanoleuca           CTGCAGTGGAGAAAGGTT---CAGTACAACCCCTCCCTGAAGGCTCTGAACCTGACAGGC
Myotis_lucifugus                 GTGCAGAGGAAGAAGGTG---CGGTACAACCCCTCCCTGAAGGCGCTGAACCTGACCGGC
Homo_sapiens                     CTACAGAGGACGAAGGTG---CGGTACAACCCCTCCTTGAAGGGGCTCAATATGACAGGC
Tursiops_truncatus               CTGCAGAGGGAGAAAGTG---TGGTACAACCCTTCCCTGAGGGCTCTGAACCTGTCAGGC
Bos_taurus                       CTGAAGATGAAGAAAGTT---CGGTACAACCCTTCCCTGAGGGCTCTGAACCTCACAGGC
Erinaceus_europaeus              GTGCAGAGGAGCAAGGTG---CAGTACAACCCAAACCTGAAGCCTCTGATCCTGGTGGGG
Rattus_norvegicus                GTGAAGAGGAGGGAGGTG---CACTTCAGTAGCTCCTTGTTGCCCCTGCACATGGTCAAC
Oryctolagus_cuniculus            CTGCAGAGGAAGAAGGTG---CAGTACAACCCCTCCCTGCAGGTGCTGGAGCTGAAGGGC
Gorilla_gorilla                  CTACAGAGGACGAAGGTG---CGGTACAACCCCGCCTTGAAGGGGCTCAACCTGACAGGC
Nomascus_leucogenys              CTACAGAGGACGAAGGTG---CGGTACAACCCCGCCTTGAAGGGGCTCAACCTGACAGGC
Ornithorhynchus_anatinus         ------------------------------------------------------------
Spermophilus_tridecemlineatus    CTGCAGCAGAATAAGGTG---CGCTTCAACCCGGCTTTGAAGGCGCTGAACCTGACGGGC
Canis_familiaris                 CTGCAGAGGAGGAAGGTT---CAGTACAACCCCTCCCTGAAGGCTCTGAAGCTGACCGGC
Otolemur_garnettii               CTGCAGACAAGGAAGGTG---CATTACAACCCCTCCCTGAAAGCGCTCAACCTGACGGGC
Cavia_porcellus                  CTGCAGAGGCGGAAGGTG---CACTTCAACCCGGCCCTGACGCCACTGGAGCTCATGGGC
Pongo_abelii                     CTACAGAGGACGAAGGTG---CGGTACAACCCCGCCTTGAAGGGGCTCAACCTGACAGGC
Equus_caballus                   CTGCAGAGTAAGAAGATG---CGGTACAACCCATCCTTGAAGCCTCTGACCCTGGTGGGC
Loxodonta_africana               CCTGCAGAAGAAAATGGTGGCGGTACAACCCCCACCTTTGATGGGACTTCCCCTATTAAC
Mus_musculus                     GTGAAGACGGAGGAGGTG---ATGTTCAATCCCTCCTTGAAGCCCCTGAGCTTGGTGAAC

Taeniopygia_guttata              TACGAGGGGCCCTTGCAGGGCCAGCTCAGGATGACCAACAACGGCCACTCCGTTCAGATT
Takifugu_rubripes                TACAATGCT---CAGAGGGGGGATTTCCTCATGACCAACAACGGTCACACCGTTCAAATT
Gasterosteus_aculeatus           TATGATGCT---CTGGAAGGGAAATTTCTCATGTCCAATAACGGGCATTCCGTTCAAATT
Tetraodon_nigroviridis           TACGATGCT---CAGCAGGGGACCTTCCTCATGACCAACAACGGTCACACCGTTCAAATT
Latimeria_chalumnae              TATGATGGATCTCAAAATGGAGCATTTAAAATGACAAATAATGGACATTCAGTTCAAATT
Danio_rerio                      TATGAAGAC---ATCCGCGGTTCCTTTCTCATGAAGAACAATGGCCATTCTGTGGAAATT
Meleagris_gallopavo              TACAGCCGACCGCTGCAGGGGGACTTCACCATGACCAACAACGGGCACTCGGTCCAGATT
Oryzias_latipes                  TACGATGCT---CAGCAGGGGAAATTTCTCATGACCAACAACGGCCACACGGTTCAAATC
Gallus_gallus                    TACAGCCGGCCGCTGCAGGAGGACTGCACCATGACCAACAACGGGCACTCGGTCCAGATC
Gadus_morhua                     TATGATGCC---CAGAAGGGGAACTTTCTCATGACCAACAACGGGCACTCAGTTCAGATC
Xenopus_tropicalis               TATGATGGGCCCTTAACTGGTCACTTCAAGGTCACCAACAATGGTCATTCAGTGCAAATT
Ochotona_princeps                TACGATACT---GCCTCTGACAGTTTCTCCATGACCAACAATGGCCACACAGTGCAGGTC
Macaca_mulatta                   TATGAGACC---CAGGAGGGCGAGTTCCCCATGGTCAACAACGGCCACACAGTGCAGATC
Pan_troglodytes                  TACGAGACC---CAGGCAGGCGAGTTCCCCATGGTCAACAATGGCCACACAGTGCAGATC
Echinops_telfairi                TACGAGGCC---CAGAACCTGAAATTCTCTATGATCAACAATGGCCACACAGTGCAGATT
Sus_scrofa                       TACGAGGCC---CAGGAGGGGGAGTTCTCCATGATCAACAACGGCCACACAGTACAGATC
Ailuropoda_melanoleuca           TACGATGTC---CAGGCAGGCGAGTTCCCCATGATCAACAACGGCCACACAGTGCAGATC
Myotis_lucifugus                 TACGAGGCG---CAGGGCGGCGACTTCCTCATGACCAACAACGGCCACACAGTGCAGATC
Homo_sapiens                     TATGAGACC---CAGGCAGGGGAGTTCCCCATGGTCAACAATGGCCACACAGTGCAGATC
Tursiops_truncatus               TACGAGGTC---CAGCACGGGGCGTTCCTTATGATCAACAATGGCCACACAGTACAGATC
Bos_taurus                       TACGGACTC---CGGCAAGGGGAGTTCCCCATGACCAACAACGGCCACACGGTACAGATC
Erinaceus_europaeus              TATGAAGCC---CAGAATGCCCCATTCACCATGATCAACAATGGCCACACAGTGCAGATC
Rattus_norvegicus                TATGAGGAG---GAGGGGCTGGAGCTCTCTATGACTAACAACGGACACACAGTACAGATC
Oryctolagus_cuniculus            TACGACACC---CCCACGGGCGAGTTCTCCATGATCAACAATGGCCACACAGTGCAGGTC
Gorilla_gorilla                  TATGAGACC---CAGGCAGGAGAATTCCCCATGGTCAACAATGGCCACACAGTGCAGATC
Nomascus_leucogenys              TATGAGACC---CAGGCAGGCGAGTTCCCCATGGTCAACAATGGCCACACAGTGCAGATC
Ornithorhynchus_anatinus         ---------------------------------------------------GTCCAAATC
Spermophilus_tridecemlineatus    TACCAGGAGGACCGCGGGGATGAGTTTACCATGATCAACAATGGCCACACAGTGCAGATC
Canis_familiaris                 TACAGGATC---CAGGTGGGCGAGTTCCCCATGATCAACAACGGCCACACAGTGCAGATC
Otolemur_garnettii               TACGACACC---CAGGAGGGAGAGTTCTCCATGGTTAACAACGGCCACACAGTTCAGATC
Cavia_porcellus                  TACGAGGAGGGTCAGGCCGGCCAGTTCCCCATGACCAACAACGGCCACACAGTGCAGATC
Pongo_abelii                     TATAAGACC---CAGGCGGGCGAGTTCCCCATGGTCAACAACGGCCACACAGTGCAGATC
Equus_caballus                   TACGAGGAC---CAGGAGGGCGAGTTCTCCATGACCAACAACGGCCACACAGTGCAGATC
Loxodonta_africana               ATAAAATCA---CTACTCCTAAGGTTCCTATCTAATTTTTCAAGTCACTGTTGTCAAATT
Mus_musculus                     TATGAGAAG---GAGAACCTGGAGTTCACTATGACTAACAACGGACACACAGTATCGATC

Taeniopygia_guttata              GATTTGCCACCCACCATGAACATCTCCAGAGGGCTCCCAGGTGTCTACACAGCTGTCCAG
Takifugu_rubripes                GACCTTCCCCCCACCATGATGATCACAGAGGGACTCCCGGGGAAATACACAGCTGTCCAG
Gasterosteus_aculeatus           GACCTGCCTCCCAGCATGGCGATCACTAAGGGCCTCCCAGGAAAATACACAGCGGTCCAG
Tetraodon_nigroviridis           GACCTCCCCCCCACGATGGTGATCACAGAGGGACTCCCAGGGAAATACACAGCTGTCCAG
Latimeria_chalumnae              GATCTTCCGCCAACTATGAATATCAGCGAAGGGTTTACCAGTAACTACACAGCAGTTCAA
Danio_rerio                      CAGCTGCCAAGCACCATGAAGATTACCAAGGGGTTTCCACACCAATACACCGCCGTCCAA
Meleagris_gallopavo              GATTTGCCACCCACCCTGTCCATCTCCCGTGGGCTCCCGCACCCCTACACCGCAGTGCAG
Oryzias_latipes                  AACCTACCCCCCACCATGACGATCAGCCAAGGCCTCCCGGGGATATACACAGCTGTCCAG
Gallus_gallus                    GATTTGCCACCCACCCTGTCCATCTCCCGTGGGCTCCCACGCCCCTACACCGCTGTGCAG
Gadus_morhua                     GACCTGCCCCCCACCATGGTGATCTCTGAGGGTCTCCCCGGCCGCTACACGGCAGTCCAG
Xenopus_tropicalis               GACCTTCCACCCTCCATGACTATAAAGAAAGGGCTTAACAGTCTTTATACTGCAGTACAA
Ochotona_princeps                AGCCTGTCCCCGTCCATGAGCATGACGACCCCCGACGGCACCGAGTACATAGCCAAGCAG
Macaca_mulatta                   AGCCTGCCCTCCACCATGCGCATGACAGCAGCCGACGGCACTGTGTACATAGCCCAGCAG
Pan_troglodytes                  AGCCTGCCCTCCACCATGCGCATGACAGCGGCTGACGGCACTGTATACATAGCCCAGCAG
Echinops_telfairi                TCCCTGCCCCAGACCATGCACATGACAACCGCTGATGGCACAGTGTACATGGCTCAACAG
Sus_scrofa                       AGCCTGCCCTCCACCATGCGCTTGACGGCCCCCGACGGCACCCAGTACATAGCCAAGCAG
Ailuropoda_melanoleuca           AGCCTGCCCCCGACCATGCGGATGACGGCCACCGACGGCACCGTGTACATAGCCGAGCAG
Myotis_lucifugus                 AGCCTGCCCCCCACCATGCGCATGACCACGGCCGAGGGCACCGAGTACATCGCCGTGCAG
Homo_sapiens                     AGCCTGCCCTCCACCATGCGCATGACAGTGGCTGACGGCACTGTATACATAGCCCAGCAG
Tursiops_truncatus               AGCCTGCCCCCCACCATGTGCATGACGGCTGCCAATGGTACCCAGTACATAGCCCAGCAG
Bos_taurus                       AGCCTGCCATCCAGCATGCGCATGACAACCTCCGATGGCTCGCAGTACTTAGCCAAGCAG
Erinaceus_europaeus              TCACTGTACCACACCATGCACATGATAGTTCCTGATGGCACCAGGTACATAGCTCAGCAA
Rattus_norvegicus                ACCCTGCCGAACACCATGTCCATGAGAGACTCTGACGGCACTGTGTACAGGACAAAGCAG
Oryctolagus_cuniculus            AGCCTGCCCCCGACCATGCGCATGACGACGTCCGATGGCACTGAGTACATAGCCCTGCAG
Gorilla_gorilla                  AGCCTGCCCTCCACCATGCGCATGACAGCGGCTGACGGCACTGTATACATAGCCCAGCAG
Nomascus_leucogenys              AGCCTGCCCTCCACCATGCGCATGACAGCGGCCGACGGCACTGTGTACATAGCCCAGCAG
Ornithorhynchus_anatinus         AACCTGCCACCCACCATGCAGATCACCAATGGGCTGCCCGGGACCTACACTGCAGTGCAG
Spermophilus_tridecemlineatus    AACCTGCCTCCTACCATGCGCATGATGGCCCCTGATGGCACTGAGTACATCGCCAAGCAG
Canis_familiaris                 AGCCTGCCCCCGACCATGCGCATGATGGCCTCTGATGGCACCGAGTACATAGCTCAACAG
Otolemur_garnettii               AGCCTGCCCCCTACCATGCACCTGAGGGCCCCGGATGGCACCAAGTACATAGCCCAGCAG
Cavia_porcellus                  ACCCTGCCTGAGAGCATGCGCCTGGCCGGCCCCGAGGGCACCGAGCACGTGGCCGTGCAG
Pongo_abelii                     AGCCTGCCCTCCACCATGCGCATGACAGCGGCTGACGGCACTGTGTACATAGCCCAGCAG
Equus_caballus                   AGCCTGCGCCCCACCATGCACATGGAGGCTGCCGATGGCACCAAGTACGTAGCTGAGCAG
Loxodonta_africana               AAGCTGCCTTCCACCATGCGCTTGGCAGCCTCTGATGACACCGAGTACATCGCTGAGCAG
Mus_musculus                     GATCTGCCGCCCTCCATGTACCTTGAAACCTCTGACGGCACTGAGTTCATCTCAAAGGCC

Taeniopygia_guttata              ATGCACCTGCACTGGGGCGGGCTGGACCTGGAGAGCAGCGGCTCGGAGCACACCATCGAC
Takifugu_rubripes                ATGCATCTGCACTGGGGCGGCTGGGACCTGGAGGCCAGCGGAGCGGAGCACACTATAGAC
Gasterosteus_aculeatus           ATGCACCTGCACTGGGGCGGCTGGGACCTGGAGGCCAGCGGAGCAGAGCACACCATTGAC
Tetraodon_nigroviridis           ATGCATCTGCACTGGGGCGGCTGGGACCTGGAGGCCAGCGGAGCGGAGCACACCATCGAC
Latimeria_chalumnae              ATGCATTTTCACTGGGGTGGACTTGAACAAGAGAGCAGTGGCTCAGAACACACTGTGGAT
Danio_rerio                      ATGCATCTGCACTGGGGAGGCTGGGACTTGGAGGCCAGTGGATCAGAGCACACAATGGAC
Meleagris_gallopavo              ATGCACCTGCACTGGGGAGGCCTGGACCTGGAGACCAGCGGCTCCGAGCACACGCTGGAT
Oryzias_latipes                  ATGCACCTGCACTGGGGAGGCTCACACCAGGAGGCCAGTGGAGCGGAGCACACCATAGAT
Gallus_gallus                    ATGCACCTGCACTGGGGAGGCCTGGACCTGGAGACCAGCGGCTCCGAGCACACGTTGGAT
Gadus_morhua                     ATGCATCTGCACTGGGGGGGCTGGGACCTGGAGGAAAGCGGGGCCGAGCACACCTTGGAC
Xenopus_tropicalis               ATGCACCTACACTGGGGAGGACTTGAATCTGAAACCAGTGGCTCAGAACACACCATTGAT
Ochotona_princeps                ATGCATTTCCACTGGGGCGGCGCCTCTGCCGAGGTCGGCGGCTCGGAGCACACCGTGGAC
Macaca_mulatta                   ATGCACTTTCACTGGGGAGGAGCGTCCTCGAAGATCAGGGGCTCTGAGCACACTGTGGAC
Pan_troglodytes                  ATGCACTTTCACTGGGGAGGTGCGTCCTCGGACATCAGTGGCTCTGAGCACACCGTGGAC
Echinops_telfairi                ATGCACTTCCACTGGGGCGGTGGGTCTTCGGAGATGAGAGGCTCTGAGCATACCATTGAT
Sus_scrofa                       ATGCACTTCCACTGGGGTGGCGCGTTCTCCGAGATCAGTGGCTCCGAGCACACCATTGAT
Ailuropoda_melanoleuca           ATGCACTTCCACTGGGGTGGCGCATCCTCAGAGATCAGCGGCTCTGAGCATACCATCGAT
Myotis_lucifugus                 ATGCACTTCCACTGGGGCGGCGCGGCCTTAGAGGTCAGCGGCTCCGAGCACACCATCGAC
Homo_sapiens                     ATGCACTTTCACTGGGGAGGTGCGTCCTCGGAGATCAGCGGCTCTGAGCACACCGTGGAC
Tursiops_truncatus               ATGCACTTCCACTGGGGTGGCGCCTCCTTGGAGATCAGCGGTTCCGAGCACACCATTGAC
Bos_taurus                       ATGCACTTCCACTGGGGCGGAGCATCCTCGGAGATCAGCGGCTCTGAGCACACTGTGGAT
Erinaceus_europaeus              ATGCACTTCCACTGGGGAGATGCATCCTCGGAAATTAGCGGTTCTGAGCATACCATCGAT
Rattus_norvegicus                ATGCACTTTCACTGGGGCGGTCGGGACTCAGAAATCAGTGGCTCTGAGCACACCATCGAT
Oryctolagus_cuniculus            ATGCACTACCACTGGGGCGGTGCCTCCTCCGAGGTCAGCGGCTCGGAGCACACCGTGGAT
Gorilla_gorilla                  ATGCACTTTCATTGGGGAGGTGCGTCCTCGGAGATCAGCGGCTCTGAGCACACCGTGGAT
Nomascus_leucogenys              ATGCACTTTCACTGGGGAGGTGCATCCTCGGAGATCAGCGGCTCTGAGCACACTGTGGAC
Ornithorhynchus_anatinus         CTGCACTTTCACTGGGGCGGACAGAGCTCAGAAACCAGTGGCTCCGAGCACACGATGGAC
Spermophilus_tridecemlineatus    ATGCACTACCACTGGGGTGGTGGGTCCTCAGAGGTCAGCGGCTCCGAGCACACCATTGAC
Canis_familiaris                 ATGCACTTCCACTGGGGTGGCGCGTCCTCAGAGATCAGCGGCTCGGAGCATACCATCGAT
Otolemur_garnettii               ATGCACTTTCACTGGGGAGGCGGATCCTCGGAGATGAGCGGCTCTGAGCACACTGTCGAT
Cavia_porcellus                  ATGCACTTCCACTGGGGCGGCGACTCCTTTGAGGTCAGCGGCTCGGAGCACACCGTTGAC
Pongo_abelii                     ATGCACTTTCACTGGGGAGGTGCGTCCTCGGAGATCAGCGGCTCTGAGCACACCGTGGAC
Equus_caballus                   ATGCACTTCCACTGGGGCGGTGGGGCCTCAGAGATCAGCGGCTCTGAGCACACCATCGAC
Loxodonta_africana               ATGCACTTCCACTGGGGTGGCGGGTCCTTGGAGATGAGCGGCTCCGAGCACACCATTGAC
Mus_musculus                     TTTCACTTTCACTGGGGGGGTCGGGACTGGGAACTCAGCGGCTCTGAACACACCATTGAT

Taeniopygia_guttata              GGGATGCGCTACTTCGCCGAGCTGCACATTGTCCACTACGACTCTGCCAACTACTCCAGC
Takifugu_rubripes                GGCATCCGCTACATGGCAGAGCTCCACGTCGTCCATTATAATTCTGACAAGTACAAGAGC
Gasterosteus_aculeatus           GGTATCCGTTACATGGCAGAGCTCCATGTTGTCCACTACAACTCTGACAAGTACAGCAGC
Tetraodon_nigroviridis           GGCGTCCGCTACATGGCCGAGCTCCACGTCGTCCATTACAATTCTGACAAGTACAAGAGC
Latimeria_chalumnae              GGAATGAGGTATCTGGCTGAGTTGCACATTGTTCATTACAACTCTGACAAGTATTCAAAA
Danio_rerio                      GGCATTCGCTACATGGCAGAACTTCACGTTGTCCACTACAACTCTGAAAAGTACCCCAGC
Meleagris_gallopavo              GGGATGAGATACGTGGCAGAGCTGCACATCGTCCATTACAACTCTGCAGACTACTCAAGC
Oryzias_latipes                  GGAGTCCGCTACATGGCAGAGCTTCACATTGTTCATTACAATTCTGAAAAGTACAGAAGC
Gallus_gallus                    GGGATGAGATACGTGGCAGAGCTGCACATCGTCCATTACAACTCTGCAGACTACTCGAGC
Gadus_morhua                     GGCATCCGATACATGGCAGAGCTCCACGTCGTCCATTACAACTCTGACAAGTACAAGAGC
Xenopus_tropicalis               GGAATGAGATATCTTGCTGAGCTCCACGTTGTTCATTACAACTCAGGAACTTACAAGACC
Ochotona_princeps                GGGATCAGGCGTGTGATTGAGGTCCATGTTCTTCACTACAATTCT---AAATATGACAGC
Macaca_mulatta                   GGGATCAGACATGTGATCGAGATTCACGTTGTTCACTACAATTCT---AAATACAAGAGC
Pan_troglodytes                  GGGATCAGACATGTGATCGAGATTCACGTTGTTCACTACAATTCT---AAATACAAGAGC
Echinops_telfairi                AAGAAAAGATATATGATTGAGGCTCATGTTGTTCACTATAACTCT---AATTACAAGAAC
Sus_scrofa                       GGGATCAGATATGTGACCGAGGTTCACGTTGTCCACTACAATTCC---AAATACAAGAGC
Ailuropoda_melanoleuca           GGAATCAGATTTGTGGCTGAGATTCACATCGTTCACTACAATTCT---AAATACAAGAGC
Myotis_lucifugus                 GGGCTCAGATACGCGGCTGAGATCCACGTCGTTCACTACAATTCC---AAGTATGAAAGC
Homo_sapiens                     GGGATCAGACATGTGATCGAGATTCACATTGTTCACTACAATTCT---AAATACAAGAGC
Tursiops_truncatus               GGGATCAGATATGTGATGGAGATTCACGTCGTTCATTACAATTCT---AAATACAAGAGC
Bos_taurus                       GGGATGCGATACATAATTGAGATTCACGTCGTCCACTACAATTCT---AAATATGGCAGC
Erinaceus_europaeus              GGGACCAGATATGTGGCTGAGGCTCATCTGGTTCACTACAATTCT---AAGTATCACAGC
Rattus_norvegicus                GGGATGAGGCACGCCATAGAGATTCACCTTGTTCACTTCAACGAG---AAGTACGAGACC
Oryctolagus_cuniculus            GGGATCAGGCGTGTCATCGAGGTTCACGTGGTTCACTACAACTCC---AAGTATGAGAGC
Gorilla_gorilla                  GGGATCAGACATGTGATTGAGATTCACGTTGTTCACTACAATTCT---AAATACAAGAGC
Nomascus_leucogenys              GGGATCAGACATGTGATCGAGATTCACGTTGTTCACTACAATTCT---AAATACAAGAGC
Ornithorhynchus_anatinus         GGGATGAGACACATTGCCGAGTTGCACATTGTCCATTATAACTCTGATCAATATGCCAGC
Spermophilus_tridecemlineatus    GGGATCAGACATGTGATTGAGATCCACGTTGTCCACTACAACGCG---AAATACGACAGC
Canis_familiaris                 GGGATCAGATTTGTGGCTGAGATTCACATCGTTCACTACAATTCT---AAATACAAGAGC
Otolemur_garnettii               GGGGCCAGACATATGTCCGAGATTCATGTTGTTCACTACAATTCT---AAATACCAGAGC
Cavia_porcellus                  GGCGTCCGACGGGTCATGGAGATCCACGTGGTTCACTACAATTCG---AAATACGAGAGC
Pongo_abelii                     GGGATCAGACATGTGATCGAGATTCACGTTGTTCACTACAATTCT---AAATACAAGAGC
Equus_caballus                   GGGATCAGATATGTGACTGAGATTCACCTTGTTCACTACAATTCT---AAATACGGGAGC
Loxodonta_africana               GGGAGGAGGTTTCTGATCGAGATTCACGTTGTTCACTACAACTCT---AAATACAAGAGC
Mus_musculus                     GGGATCAGGAGTATAATGGAGGCTCACTTTGTTCACTTCAATAAG---GAATACGGGACC

Taeniopygia_guttata              TTTGAGGAAGCCAAGGACAAGCCCCAGGGGCTGGCTGTGCTGGCCTTCCTGTACACGGAT
Takifugu_rubripes                TTTATTGAAGCCAGAGACAAACCTGACGGCCTGGCTGTACTCGCCTTTTTCTATGATGAT
Gasterosteus_aculeatus           TTTACAGACGCCAGAGATAAGCCAGACGGGCTGGCAGTACTCGCCTTTTTCTATGATGAC
Tetraodon_nigroviridis           TTCATCGAAGCCAGAGATAAACCCGACGGCCTGGCTGTACTCGCCTTTTTCTACGATGAT
Latimeria_chalumnae              TTTGATGACGCCAAGGATAAACCGGATGGGTTAGCAGTTCTTGCGTTTTTTTATGAGGAT
Danio_rerio                      TTTGAAGAAGCCAAAAATAAACCTGATGGTCTTGCAGTTTTAGCCTTCTTTTTTGAGGAT
Meleagris_gallopavo              TTTGAAGAAGCCAAAGACAAACCCAATGGATTGGCGGTGCTTGCCTTCTTGTATGTGGAA
Oryzias_latipes                  TTTTCTGAAGCCAAAGATAAGAAGGATGGATTGGCGGTTCTTGCCTTTGTCTACGATGAT
Gallus_gallus                    TTTGAAGAAGCCAAAGACAAACCCAATGGACTGGCGGTGCTTGCCTTCTTGTATGTGGAA
Gadus_morhua                     TTTAAGGAGGCCCGAGACAAGCCAGACGGCCTGGCAGTGCTCGCATTCTTCTACGAGGAT
Xenopus_tropicalis               TTCGATGAGGCAAAGGACAAACCTAACGGGTTAGCTGTGCTTGCATTTCTTTATACGACT
Ochotona_princeps                TATGACAAAGCCCAAAGAGAACCAGATGGCTTGGCCGTGATAGCAGCCTTCATTGAGATC
Macaca_mulatta                   TATGAGACAGCCCAAGATGCGCCGGATGGTTTGGCTGTACTGGCAGCCTTCGTTGAGGTG
Pan_troglodytes                  TATGATATAGCCCAAGATGCGCCGGATGGTTTGGCTGTACTGGCAGCCTTCGTTGAGGTG
Echinops_telfairi                TACGATGTAGCCAAAGATCATCCCGATGGGTTGGCTGTACTAGCATTTTTCTTCGTGGAG
Sus_scrofa                       TACGATGAAGCCCAGACGGCCCCGGACGGCTTGGCTGTGCTGGCAGCCCTCTTCGAGATC
Ailuropoda_melanoleuca           TTCGCTATAGCCCAGAGTGAACCCGATGGTTTGGCTGTGCTGGCAGCCCTCGTTAAGGTC
Myotis_lucifugus                 TACGACACAGCCAAGGATGCTCCCGACGGCCTGGCCGTGCTGGCGGCCCTCATCGAGGTC
Homo_sapiens                     TATGATATAGCCCAAGATGCGCCGGATGGTTTGGCTGTACTGGCAGCCTTCGTTGAGGTG
Tursiops_truncatus               TACGACCAGGCTCAGAAAGCACCGGATGGTTTGGCTGTGCTGGCAGCCCTCGTTGAGGTC
Bos_taurus                       TATGAGGAAGCCCAGAATGAGCCGGATGGTTTGGCTGTGCTGGCGGCCCTGGTTGAGGTA
Erinaceus_europaeus              TTCGAAGAAGCCCAAAATGCACCAGATGGGTTGGCTGTGCTGGCATTTTTTTTAAAGATC
Rattus_norvegicus                TACGAGAAAGCCGTGGACCAACCAGACGGCTTGGCGGTGATGGCGGTCTTGGTTAAGGTT
Oryctolagus_cuniculus            TATGATGTGGCCAAAGATGCATCAGATGGTTTGGCCGTCCTGGCTGCCTTCATTGAGATC
Gorilla_gorilla                  TATGATATAGCCCAAGATGCGCCGGATGGTTTGGCTGTACTGGCAGCCTTCGTTGAGGTA
Nomascus_leucogenys              TATGATATAGCCCAAGATGCGCCAGATGGTTTGGCTGTACTGGCAGCCTTCGTTGAGGTG
Ornithorhynchus_anatinus         TATGAAGACGCCTTACATCAGCCCAATGGCCTGGCAGTGTTGGCAGCCCTGTTTGTGGCT
Spermophilus_tridecemlineatus    TACGACATAGCCAAGGACGCGTCCGACGGTCTGGCCGTCCTAGCAGCCTTTGTGGAGGTC
Canis_familiaris                 TACGATATAGCCCAACATGAACCGGATGGTTTGGCTGTGCTGGCAGCCCTTGTTAAGGTC
Otolemur_garnettii               TACGATATCGCCAAAGACGCACCGAATGGTTTGGCCGTGATGGCAGCCTTCATTGAGGTG
Cavia_porcellus                  TATGACATAGCCAAAGACGCCCCAGATGGCCTGGCAGTGCTGGCCGCCTTCGTGGAGATG
Pongo_abelii                     TACGATATAGCCCAAGATGCGCCGGATGGTTTGGCTGTACTGGCAGCCTTCGTTGAGGTG
Equus_caballus                   TACGATATAGCCAAGGATGAACCTGATGGTTTGGCAGTGCTGGCAGTCCTCGTTGAGGTC
Loxodonta_africana               TACAATATAGCCAAAGATGCCCCTGATGGTTTGGCTGTAATAGCAGCCTTCTGTGAGGTC
Mus_musculus                     TATGAGAATGCCAAGGATCAAAAAAACGGCCTAGCTGTGTTAGCCGTCTTGTTTAAGATT

Taeniopygia_guttata              GGG------CACTTTGAGAACACCTACTACAGCGAGTTCATTTCCAAACTGGCAAGGATC
Takifugu_rubripes                GGA------CATTTTGAGAACACCTACTACAGCGATTTCATCTCCAACCTGGGCAAAATC
Gasterosteus_aculeatus           GGG------CATTTTGAAAACACCTACTACAGTGATTTCATCAACAATCTGGAGAAAATC
Tetraodon_nigroviridis           GGA------CATTTTGAGAACACTTACTACAGTGATTTCATCGCCAACCTGGGCAAAATC
Latimeria_chalumnae              GGA------CACTTTGAGAACACGTACTATACTGACTTTATATCACACCTAGCCAAAATC
Danio_rerio                      GGG------CATTTTGAGAACACGTACTACAGTGATTTTATTTCAAACCTGGCAAACATC
Meleagris_gallopavo              GGA------CACCTGGAGAATACCTACTACAGTGAATTCATTTCCAAACTGGCAAAAATC
Oryzias_latipes                  GGA------CATTTTGAGAACACGTACTACAGTGATTTCATTGCAAACCTGGAGAAAATC
Gallus_gallus                    GGA------CACCTGGAGAATACCTACTACAGTGAATTCATTTCCAAATTGGCAAAAATC
Gadus_morhua                     GGG------CACTTCGAGAACACTTATTACAGCGATTTCATCTCCAATCTGGCCCGCATC
Xenopus_tropicalis               GGT------AATTATGAAAACACGTATTACAGTGATTTTATCTCTAAGCTTTCCAAGATT
Ochotona_princeps                AAT---GAATACGCTGAAAATACCTATTATAGCCAGTTTATTTCTCGCCTGGCCGAAATC
Macaca_mulatta                   AAGGAT---TACCCTGAAAACACTTACTACAGCAGCTTCATTTCTCATCTGGCCAACATC
Pan_troglodytes                  AAG---AATTACCCTGAAAACACTTATTACAGCAACTTCATTTCTCATCTGGCCAACATC
Echinops_telfairi                GTCCATGATGATGCTGAAAACCCTCATTACACTGAGTTCTTGTCCCACTTGAAGAACATA
Sus_scrofa                       AAG---GATTACGCCGAAAACACTTACTACAGTGACTTCATTTCTCACCTGAAGAACATC
Ailuropoda_melanoleuca           AAG---GATTACGGTGAAAACACCTACTACAGTGACTTCATTGCTCACCTGAACGACATC
Myotis_lucifugus                 AAG---GACTATGCGGAAAACACGTATTACAGCAACTTCATTTCTCGCTTGGAAGACGTC
Homo_sapiens                     AAG---AATTACCCTGAAAACACTTATTACAGCAACTTCATTTCTCATCTGGCCAACATC
Tursiops_truncatus               AAG---GATGATGCTGAAAATACTTACTATAGCAACTTCGTTTCTCACTTGAAGAGCATC
Bos_taurus                       AAG---GATTATGCTGAAAATACTTACTACAGCAACTTCATTTCTCACCTGGAGGACATC
Erinaceus_europaeus              CAG---GAATATTCTGAAAACCTGTATTACTCCTCCTTCATTTCTCACTTGAATAGTATC
Rattus_norvegicus                GAG---GATTACACAGAAAACGATTACTACAGCACCTTCATTTCTGAGCTGGAAAACGTC
Oryctolagus_cuniculus            AAT---GATTATGCTGAAAACACCTATTACAGCCAGTTAATTTCTCAGTTGGCCAACATC
Gorilla_gorilla                  AGCAGAAACTACCCATGTGTGTCTGTATTTGAAGTT---ATAGTCTGTTACCTTCTGTCT
Nomascus_leucogenys              AAG---AATTACCCTGAAAACACTTATTACAGCAACTTCATTTCTCATCTGGCCAACATC
Ornithorhynchus_anatinus         GGG------AATGCAGAGAATACTTACTACAGCCAATTCCTGAAGCACCTGGCCAATATC
Spermophilus_tridecemlineatus    AAT---GAGTATGCTGAGAACACTTACTACAGCACCTTCATCGCCCACTTGGCCGACATC
Canis_familiaris                 GAG---GATTATGGTGAGAACACTTACTATAGCAACTTCATTTCTCACTTGAACAACATC
Otolemur_garnettii               AAG---GATCACACTGAAAACACTTACTATGATGACTTCATTTCTCATTTGGCCAACATC
Cavia_porcellus                  GAG---GAGGACGCTGAAAACACCTACTACAGCAGCTTCATCTCCCACCTGGCCAACATC
Pongo_abelii                     AAGAAT---TACCCCGAAAACCCTTATTACAGCAACTTCATTTCTCATCTGGCCAACATC
Equus_caballus                   AGT---GATTACGCTGAGAACACCTATTATAGCAAGTTCCTTTCTCACCTGAGTGAGGTC
Loxodonta_africana               CAG---GACAATACTGAAAACACATATTACAGTGAGCTCATTTCCCAGTTGCAGAACATC
Mus_musculus                     GAC---GAGTATGCCGAAAACACTTACTACAGCGACATCATTTCTGCCTTGAAGAACATC

Taeniopygia_guttata              AGGTTTGCA---GGTCAGTCAACCACGCTCAGCTCTCTGGACATCCAAGCCATGCTGCCA
Takifugu_rubripes                AAGTATGCA---GGTCAGTCCATGAATATATCCAGCCTGGACATGCGCTCCATGCTCCCC
Gasterosteus_aculeatus           AAATATGCA---GGTCAGTCCATGCACATATCAAGCATTGATGTGCGCTCCATGCTCCCC
Tetraodon_nigroviridis           AAGTATGCA---GGTCAGTCCATGTATATATCCAGCCTGGACGTGCGCTCCATGCTCCCC
Latimeria_chalumnae              AGGTTTGCA---GGTCAGTATACACACCTCACTTTAATAAACGTCCGTGATATGCTACCT
Danio_rerio                      AAATACGTA---GGTCAGTCCATGAGCATCTCCAACCTGAATGTTCTCTCCATGCTGTCA
Meleagris_gallopavo              AGGTTTGCA---GGTCAGTCAACCAAGCTCACCTCTCTGGACGTCCAAGCCATGCTGCCA
Oryzias_latipes                  AAGTATGCAGCAGGTCAGTCCATGAATATTACGAGCATCGACGTGCGCTCCATGCTTCCG
Gallus_gallus                    AGGTTTGCA---GGTCAGTCAACCAAGCTCACCTCTCTGGACGTCCAAGCCATGCTGCCA
Gadus_morhua                     AAGTATGCA---GGTCAGGCTATGAACATCTCGCACATCAACGTGCGCTCCATGCTCCCG
Xenopus_tropicalis               CGATATGCA---GGGCAGGAGACAGAAATGCATACACTGGATGTCATGGCTATGTTGCCT
Ochotona_princeps                AAGCATCCA---GGAGACGTCACTACCTTGGAGAACCTCAATGTGCGGAACATGCTGCCA
Macaca_mulatta                   AAGTACCCA---GGACAAACAACAACCCTGACTGGCCTTGACATTCGGGACATGCTGCCC
Pan_troglodytes                  AAGTACCCA---GGACAAAGAACAACCCTGACTGGCCTTGACATTCAGGACATGCTGCCC
Echinops_telfairi                AGGTACCCA---GGACAGAGCACAACTCTGAGTGGTTTTGATATTAAGGACATGCTGCCC
Sus_scrofa                       CGGAATCCA---GGACAAACCACAGTTCTGAGCAGCCTTAACCTTCAGGACATGCTCCCT
Ailuropoda_melanoleuca           CAGCAGCCA---GGACAAAGCACGGTTCTGAGTGGCCTTGACATTCTGGACATGCTCCCC
Myotis_lucifugus                 ACGTATTTA---GGCCGAAGCACCGTTCTGAGCAGCCTTGACGTCCAGGACATGCTGCCC
Homo_sapiens                     AAGTACCCA---GGACAAAGAACAACCCTGACTGGCCTTGACGTTCAGGACATGCTGCCC
Tursiops_truncatus               AGGTATCCA---GGACAAAGCACAGTTCTGAGGGGCCTTGATGTTCAGGACATGCTACCT
Bos_taurus                       AGGTATGCA---GGACAAAGCACAGTTCTGAGGGACCTTGACATTCAGGACATGCTACCT
Erinaceus_europaeus              AAATATCCA---GGTCAAAGCACAGTTATAGAAGGTCTTAACATTATGGACATGATGCCC
Rattus_norvegicus                AAGTATACA---GGACAAACCACGACACTGAGAAACGTTAACATCCGGAACATGTTGCCC
Oryctolagus_cuniculus            AGGTATCCA---GGGCAAGTCACCACTCTGAGGGACCTTAACATCCGGGAGATGCTGCCG
Gorilla_gorilla                  TCTTGGTCA---GGACAAAGAACAACCCTGACTGGCCTTGACATTCAGGACATGCTGCCC
Nomascus_leucogenys              AAGTTCCCA---GGACAAAGAACAACCCTGACTGGCCTTGACATTCAGGACATGCTGCCC
Ornithorhynchus_anatinus         AAATATGCA---GGACAAACTGCTAACCTGACTTCCATTGATGTCCTGAGTATGTTGCCC
Spermophilus_tridecemlineatus    AGGTACCCA---GGACAAAGAACAATTCTGAGAGGCCTTGACATTCAGGACATGCTGCCC
Canis_familiaris                 AGGTATCCA---GGACAAAGCACAGTTCTGAGTGGCCTTGACATTGAAGACATGCTGCCT
Otolemur_garnettii               AAGTATGCA---GGACAAAGCACAACCCTGACTGGCCTGGACATTAAGGACATGCTGCCG
Cavia_porcellus                  AAGTACCCA---GGACAGAGCACGATGATCAGCGGCCTCCCGGTCCTGGACATGCTGCCC
Pongo_abelii                     AAGTACCCA---GGACAAACAACAACCCTGACTGGCCTTGACACTCAGGACATGCTGCCC
Equus_caballus                   AGGTATTCA---GGACAAAGCACAGTTCTGAGTGGCCTCAACATTCAGGACATGCTACCC
Loxodonta_africana               AGGCATCCA---GGACAAAGCACAACCCTGGCTGGCCTTGACATTAAGGACATGCTGCCC
Mus_musculus                     GAGAAGCCA---GGAGAAACTACAACTCTGAAAGACACGACCATTAGGAACTTGTTGCCT

Taeniopygia_guttata              GAAAACCTCTCCCACTTCTACAGGTACCAGGGCTCCCTGACCACCCCCCCCTGCTCCGAG
Takifugu_rubripes                GAGAACCTGAACCACTTCTTCAGATACCAGGGCTCCCTCACCACGCCGCCGTGCTACGAG
Gasterosteus_aculeatus           GAGAACATCAACCACTTCTTCAGATACCAGGGCTCCCTCACCACGCCGCCCTGCTACGAG
Tetraodon_nigroviridis           GAGAACCTGAACCACTTCTTCAGATACCAGGGCTCCCTCACCACGCCGCCCTGCTACGAG
Latimeria_chalumnae              GAGGATCTTTCACACTTCTATAGGTACAAAGGGTCACTAACTACTCCACCATGCTATGAA
Danio_rerio                      GAGAACCTTAGTCACTTCTACAGATATAAAGGCTCTCTGACCACACCGCCCTGTTTTGAG
Meleagris_gallopavo              GAAAACCTCTCACACTTCTACAGGTACCAGGGCTCGCTCACAACCCCACCCTGCTCTGAA
Oryzias_latipes                  GAGAACCTCAACCATTTCTTCAGATACGAGGGGTCCCTCACCACGCCCCCCTGCTTTGAG
Gallus_gallus                    GAAAACCTCTCACACTTCTACAGGTACCAGGGCTCGCTCACAACCCCACCCTGCTCTGAG
Gadus_morhua                     GAGAACATCAACCACTTCTTCAGGTACCAGGGCTCCCTCACCACGCCTCCCTGCTACGAG
Xenopus_tropicalis               GAGAACCTAGGTAATTTTTATCGCTACAGCGGATCCCTTACTACTCCTCCCTGCACAGAG
Ochotona_princeps                GAGGACATGTCCCAGTACTACACCTACCTGGGCTCCCTCACCACTCCGCCTTGCTCCGAG
Macaca_mulatta                   AAGAACCTCCAGCACTACTACAGCTACGACGGCTCACTCACCACGCCTCCCTGTACCGAG
Pan_troglodytes                  AGGAACCTCCAGCACTACTACACCTACCATGGCTCACTCACCACGCCTCCCTGCACTGAG
Echinops_telfairi                AGAAATCTCCAAGACTACTATACCTACCATGGCTCACTCACCACGCCTCCTTGTACCGAG
Sus_scrofa                       GAGAACCTCCACTCCTACTACAGCTACCAGGGCTCACTCACGACTCCTCCCTGTACTGAG
Ailuropoda_melanoleuca           GAGAACACCCACCACTACTACAGCTATCAGGGGTCCCTCACCACTCCTCCCTGCACTGAG
Myotis_lucifugus                 GCAAACCTCGGCTTCTACTACACCTACCGGGGCTCCCTCACCACCCCTCCCTGCACGGAG
Homo_sapiens                     AGGAACCTCCAGCACTACTACACCTACCATGGCTCACTCACCACGCCTCCCTGCACTGAG
Tursiops_truncatus               GGGAACCTCCACTACTACTACAGCTACTGGGGGTCACTCACCACTCCTCCCTGTACTGAG
Bos_taurus                       GGGGACCTCCGATACTACTACAGCTACTTGGGGTCACTCACCACTCCTTCCTGTACAGAA
Erinaceus_europaeus              CATAACCCTCAACACTACTACACCTACACAGGCTCACTAACCACTCCTCCTTGTACTCAG
Rattus_norvegicus                GGGGACATCAGACACTACTACACCTACCAAGGCTCGCTCACCACTCCCCCCTGCACGGAG
Oryctolagus_cuniculus            GAGAACGTGGACCACTACTACACCTACCAGGGCTCGCTGACCACCCCTCCCTGCTCCGAG
Gorilla_gorilla                  AGGAACCTCCAGCACTACTACACCTACCATGGTTCACTCACCACGCCTCCCTGCACTGAG
Nomascus_leucogenys              AAGAACCTCCAGCACTACTACACCTACCATGGCTCACTCACCACGCCTCCCTGCACTGAG
Ornithorhynchus_anatinus         GAAAATATTGATGACTTCTACAGGTACCACGGCTCTCTGACTACACCCCCATGCTCCGAA
Spermophilus_tridecemlineatus    GGGGACCTCTACCACTACTACACCTACGAGGGGTCGCTCACCACTCCCCCCTGCACCGAG
Canis_familiaris                 GAGAACACCCACCACTACTATACCTACCGTGGGTCGCTCACTACTCCTCCCTGTACTGAG
Otolemur_garnettii               GTGGACCTTGCGCACTACTTTAGCTACAATGGGTCGCTCACCACACCTCCCTGTACTGAG
Cavia_porcellus                  GAGAACCACTTCGAATACTACACCTACCACGGCTCCCTCACCACGCCGCCCTGCACGGAG
Pongo_abelii                     AGGAACCTCCAGCACTACTACAGCTATCATGGCTCGCTCACCACGCCTCCCTGCACTGAG
Equus_caballus                   AAGGACCTCCGCTACTACTACAGCTACCAGGGGTCACTCACCACTCCTCCCTGTACCGAG
Loxodonta_africana               GAGAACCTCCATGACTACTATACTTACTTGGGCTCACTCACCACTCCTCCCTGTACTGAG
Mus_musculus                     AAGGACGTCCACCACTATTACACCTACCCAGGCTCGCTCACCACACCCCCCTGCACAGAG

Taeniopygia_guttata              AGCGTGATCTGGACCATCTTCCACTCCCCAATTGTCCTGTCACACACT------CAGGTG
Takifugu_rubripes                AGCATCCTCTGGACGGTGTTTGACACGCCTATCACTCTCTCCCACAAC------CAGATC
Gasterosteus_aculeatus           AGCATCCTCTGGACCGTGTTTGATACTCCCATCACTCTCTCACATAAC------CAGATC
Tetraodon_nigroviridis           AGCATCCTCTGGACGGTGTTCGACACGCCCATCACGCTCTCACACAAC------CAGATC
Latimeria_chalumnae              AGTATAACTTGGACAGTCTTTGATACGCCTATATTGCTGTCGTACGCT------CAGATA
Danio_rerio                      AGCGTCATGTGGACAGTGTTCGATACGCCGATCACCCTCTCGCACAAC------CAGATC
Meleagris_gallopavo              AGTGTCACCTGGACCGTTTTCGACTCTCCCATCATCCTGTCACATGCA------CAGATC
Oryzias_latipes                  AGCATCATCTGGACTGTGTTTGACACCCCCATCACTCTTTCCCAGAACCAGCACCAGATC
Gallus_gallus                    AGTGTCACCTGGACCATCTTCGACTCCCCCATCGTCCTGTCACACACA------CAGATC
Gadus_morhua                     AGCATCCTGTGGACAGTGTTCGACACCCCCATCACTCTCTCCCACAAC------CAGATC
Xenopus_tropicalis               AATGTGCTCTGGACTGTGTTTGATTCCCCAGTCTACCTTTCAAAAACG------CAGATT
Ochotona_princeps                AACGTCCTGTGGTTCGTGCTGGCAAACCCCATCTTCCTCTCTAGGGTC------CAGGTG
Macaca_mulatta                   AACGTCCACTGGTTTGTGCTGGCGGATTTTGTCAAGCTCTCCAGGACA------CAGGTT
Pan_troglodytes                  AACGTCCACTGGTTTGTGCTGGCAGATTTTGTCAAGCTCTCCAGGACA------CAGGTT
Echinops_telfairi                AATGTCCTCTGGTTTCTGCTGGCAGAGCCTGTCAAGCTCCCCAAGAAA------CAGATT
Sus_scrofa                       AATGTCCACTGGTTTGTGCTTGCAGATACCGTCAAGCTCTCCAGGACG------CAGGTT
Ailuropoda_melanoleuca           AACGTCCACTGGTTCGTGCTAGTCCATCACGTGCCGCTCTCCAGTGCA------CAGATT
Myotis_lucifugus                 AATGTCCGCTGGTTCCTGCTGGCCGACTTGGTGCCGCTCTCCAAGGCT------CAGATT
Homo_sapiens                     AACGTCCACTGGTTTGTGCTGGCAGATTTTGTCAAGCTCTCCAGGACA------CAGGTT
Tursiops_truncatus               AATGTCCACTGGTTTGTGCTGGCAGATACCGTCAAGCTCTCCAGGACA------CAGGTT
Bos_taurus                       AACGTCCACTGGTTTGTGGTAGCAGATACTGTCAAGCTCTCTAAGACA------CAGATT
Erinaceus_europaeus              GACATCAGCTGGTTTCTGCTGGCAGATGCTGTCTTAATCTCCATAACA------CAGGCT
Rattus_norvegicus                AACGTCAAGTGGTTTGTGTTTCAGGATTCCGCCACCATCTCCAAGGCC------CAGGCT
Oryctolagus_cuniculus            AACGTCCTGTGGTTCGTGCTAGCAAACTCCGCGTTCCTCTCCAGGGCA------CAGGTT
Gorilla_gorilla                  AACGTCCACTGGTTTGTGCTGGCAGATTTTGTCAAGCTCTCCAGGATG------CAGGTT
Nomascus_leucogenys              AACGTCCACTGGTTTGTGCTGGCAGATTTTGTCAAGCTCTCCAGGACG------CAGGTT
Ornithorhynchus_anatinus         AGTGTCATCTGGACCATTTTTGATGCTCCCATCACAGTGTCTCTCGCT------CAGATT
Spermophilus_tridecemlineatus    AACGTCCACTGGTTTGTGCTGGCGGATTCCGTCAAGCTCTCCAGGTCT------CAGGTG
Canis_familiaris                 AACGTCCATTGGTTTGTGCTGGTACATCATGTCCGGCTCTCCAGCATA------CAGACT
Otolemur_garnettii               AACGTCCACTGGTTTGTTATGGCAGATTACGTCAAGCTCTCCAAGGAG------CAGATT
Cavia_porcellus                  AACGTGCGCTGGTTCGTGCTGCAGGACTCCGTCAAGCTCTCCAGGGCG------CAGGTC
Pongo_abelii                     AACGTCCACTGGTTTCTGCTGGCAGATTTTGTCAAGCTCTCCAGGACG------CAGGTT
Equus_caballus                   AATGTGCAGTGGTTTCTGCTGGCGGATCCCGTCAAGCTCTCCAAGTCA------CAGGTT
Loxodonta_africana               AACGTCCTCTGGTTTGTGCTGGCAGAGCCCGTCAGGCTCTCCAGTGCA------CAGGTT
Mus_musculus                     AATGTCCAGTGGTTTGTGCTTAGAGACAAAGTCACTTTGTCCAAGGCC------CAGGTG

Taeniopygia_guttata              CAGCTCCTGGAGAACACCCTGCTGGACTGGCACAACCGCACCCTGCGCAACGACTACCGG
Takifugu_rubripes                AGGAAGCTGGAGAGCACCCTGATGGACTTAGACAACAAGACCCTGTGGAACGACTACCGC
Gasterosteus_aculeatus           AGGAAACTGGAGAGTACTCTGATGGACATGGACAACAAGACGCTGTGGAATGACTACCGC
Tetraodon_nigroviridis           AGGAAGCTGGAGAGCACCCTGATGGACTTGGACAACAAGACCCTGTGGAACGACTACCGC
Latimeria_chalumnae              CAATTACTTGAAAGTACCATACTGGACTGGAAAAATAAAACTTTAAGAAATGATTACAGA
Danio_rerio                      AGGAAATTGGAGAGCACATTAATGGACCATGACAATAAGACCCTGTGGAACGACTACCGC
Meleagris_gallopavo              GGCCTGCTGGAGAACACCTTGCTGGACTGGCACAACAGGACGCTGCGCAACGACTACCGG
Oryzias_latipes                  AGGAGGCTGGAGAGCACTTTGATGGACATAGACAACAAAACGCTGTGGAATGACTACCGC
Gallus_gallus                    GGCCTGCTGGAGAACACCTTGCTGAACTGGCACAACAGGACGCTGCGCAACGACTACCGG
Gadus_morhua                     AGGAAGCTGGAAAGCACACTGATGGACCATAACAACAAGACCATATGGAATGATTACCGC
Xenopus_tropicalis               GATTTGCTGGAAAACACTCTGTTGGACTGGCATAACAAAACACTACGTAATGACTACCGC
Ochotona_princeps                TGGAAGATAGAGAACTCCTTACTCAATCACCAGAATCATACCATTCAGAACACTTATCGC
Macaca_mulatta                   TGGAAGCTGGAGAATTCCTTACTGGATCACCACAACAAGACCATCCAAAACGATTACCGC
Pan_troglodytes                  TGGAAGCTGGAGAATTCCTTACTGGATCACCGCAACAAGACCATCCACAACGACTACCGC
Echinops_telfairi                TTGAAGTTAGAGAACTCCTTGCTTGATAACCAGAACAAGACCCTCCAGAACGCTTACCGC
Sus_scrofa                       TGGAAGCTACAGAATTCCTTGTTGAATGACCAGAACAAGACCATCCACAACGATTACCGC
Ailuropoda_melanoleuca           TGGAAGCTAGAGAATTCCATAGTGGATCACGAGAACAAGACTCTCCACAATGGCTATCGC
Myotis_lucifugus                 ACGAAGCTGGAGAATTCCTTAGTGGATCACCAGGACGAGGCCATCCACAACGTGTACCGC
Homo_sapiens                     TGGAAGCTGGAGAATTCCTTACTGGATCACCGCAACAAGACCATCCACAACGATTACCGC
Tursiops_truncatus               TGGAAGCTGGAGAATTCCCTACTGAATCACCAGAACAAGACCATCCACAATGATTACCGT
Bos_taurus                       GAGAAGCTAGAGAATTCCTTACTGAATCACCAGAACGAGACCATCCAAAATAATTACCGC
Erinaceus_europaeus              CGCAATTTAGAAAGTACTCTACAGGATCATAGTAACAAAACCCTTCAGAATAATTACCGC
Rattus_norvegicus                GAGAGAATAGAGAATGCGGTAATGGATCACCACAACCAGACCATTCGAAATGGTTACCGC
Oryctolagus_cuniculus            TGGAAGATGGAGAACTCGTTACTGAATCACCTGAATGAGACCCTCCAAAACGGCTACCGC
Gorilla_gorilla                  TGGAAGCTGGAGAATTCCTTACTGGATCACCGCAACAAGACCATCCACAACGACTACCGT
Nomascus_leucogenys              TGGAAGCTGGAGAATTCCTTACTGGATCACCGCAATAAGACCATCCACAATGATTACCGC
Ornithorhynchus_anatinus         ATGAAGTTGGAAAACTCTCTGCTCGACCATGATAACCACACGATTCACAATGATTACCGT
Spermophilus_tridecemlineatus    TGGAAGCTGGAGAACTCCCTGCTGAACTTCCGGAACGAGACCCTGCACAACGACTACCGC
Canis_familiaris                 TGGAAGCTTGAGAATTCCATATTGGATCACCAGAATAAGACCCTCCACAGTGACTACCGC
Otolemur_garnettii               TTGAAGCTAGAAAGTTCCTTATTGGATCACCGTAACAAGACCATCCGCAACGATTATCGC
Cavia_porcellus                  TGGAAGATTGAGAACTCCCTGCTGACACACGACAACAAGACTCTGCACAACGGCTACCGC
Pongo_abelii                     TGGAAGCTGGAGAATTCCCTACTGGATCACCGCAATAAGGCCCTCCACAAGGATTACCGC
Equus_caballus                   TTGAAGCTAGAGAACTCCTTATTGGATAGCCAGAACAAGACCCTCAACAATGGTTACCGC
Loxodonta_africana               TGGAAGCTAGAAAACTCCCTGTTCGATCACCAGAATGAGATGCTCCATAATGACTACCGT
Mus_musculus                     GTGACCATAGAAAACTCTGTTATGGATCACAACAACAACACCATTCAAAATGGTTACCGC

Taeniopygia_guttata              CACGCGCAGCCGCTGCGGGGCCGCGTGGTGGAGGCCTCCTTCCGAGCCCCGCGGGGCCAG
Takifugu_rubripes                ATCGCTCAGCCCCTCAATGACCGCATGGTGGAGTCGTCGTTCCTGCCGCGCCTTGGGAAG
Gasterosteus_aculeatus           ATGGCTCAGCCTCTCAACAGCCGTGTGGTGGAGTCTTCTTTCCTGCCGCGCCTGGGAAAA
Tetraodon_nigroviridis           ATCGCTCAGCCCCTCAATGACCGCGTGGTGGAGTCGTCCTTCCTGCCCCGCCTGGGCAAA
Latimeria_chalumnae              CATGCACAGCCACTCAATGACAGAGTTGTGAAGGCATCTTTCCAGCCAGTTTTTGATAAA
Danio_rerio                      ATGGCCCAACCTCTGAATGAAAGAGTGGTGGAGTCTACTTTCCTCCCACGTCTCAGCAAA
Meleagris_gallopavo              CACGCACAGCCCCTGCACGGCCGCGTGGTGGAGGCCTCCTTCCAAGCCAGGCCCAGACAA
Oryzias_latipes                  ATCGCCCAGCCTCTTAACGACAGAGTGGTGGAGTCATCTTTTCTCCCACGTGTCAGGAAA
Gallus_gallus                    CACGCACAGCCCCTGCACGGCCGCGTGGTGGAGGCCTCCTTCCAAGCCAGGCCCAAACAA
Gadus_morhua                     ATGGCCCAGCCCCTCAACGATCGTGTGGTCGAGTCCTCCTTCCTGCCTCGCCTCGGGAAA
Xenopus_tropicalis               CATGCACAGCCACTGTATGACCGCACTGTAGAAGCTTCCTTCCATCCAAAAATGCCCAAA
Ochotona_princeps                ACGACCCAGAACCTGAACGACAGGGTCGTGGAAGCCAGCTTC------------------
Macaca_mulatta                   AGGACCCAGCCCCTGAACCACAGAGTAGTGGAATCCAACTTCCCAAATCAGGGCAAG---
Pan_troglodytes                  AGGACCCAGCCCCTGAACCACAGAGTGGTGGAATCCAACTTCCCGAATCAGGAATAT---
Echinops_telfairi                CTGACCCAGCCCTTGAACGACAGAGTGGTGCAAGCGAACTTCGAGGGCCACCATCCTATG
Sus_scrofa                       AGAACCCAGCCCCTGAACCACAGAGTGGTGGAGGCCAACTTCAAGTCTCTCCCTAAC---
Ailuropoda_melanoleuca           AGGACCCAGCCGCTGAACAACAGAGTGGTGGAAACCAACCTCATGAGTCTCCCCAAC---
Myotis_lucifugus                 AAGGCCCAGCCCCTGAACGACAGAGTGGTGGAAGCCAACTTCGAGTACCACTCTGATTAT
Homo_sapiens                     AGGACCCAGCCCCTGAACCACAGAGTGGTGGAATCCAACTTCCCGAATCAGGAATAC---
Tursiops_truncatus               GGGACCCAGACCCTGAACAACAGAGTGGTAGAAGCCAACTTTATGTCTCAACTTAAT---
Bos_taurus                       AGCACTCAGCCCCTGAACCACAGAGTGGTAGAAGCCAACTTCGTGTCTCACCCTCATCAG
Erinaceus_europaeus              ACGACTCAGCCCCTGCACAACAGAGTGGTGGAATCCAACTTCAAGATTCTATTTAACCAA
Rattus_norvegicus                AGGACGCAGCCCCTCCACAACAGGGTGGTGGAAGCCAATTTCCCATACTCCCCGGAT---
Oryctolagus_cuniculus            AGCACCCAGCCCCTGAACCAGAGAGTGGTGGAAGCCAACTTCCTACACTACCCTACTCAG
Gorilla_gorilla                  AGGACCCAGCCCCTGAACCACAGAGTGGTGGAATCCAACTTCCCGAATCAGGGTGCA---
Nomascus_leucogenys              AGGACCCAGCCCCTGAACCACAGAGTGGTAGAATCCAACTTCCCGAATCAGGAATAT---
Ornithorhynchus_anatinus         GAGACCCAGCCCCTCAACAGCCGTGTGGTGGAATCTAGCTTCCAAGTCCAAACCATTCTT
Spermophilus_tridecemlineatus    AAGACCCAGCCCCTGCACCGCCGCGTGGTGGAGGCCAACTTCCAGTACTTCCCCAACCAG
Canis_familiaris                 AGGATCCAGCCCCTGAATGGCAGAGTGGTGGAAACCAACTTTGTGAATCTCCCTAGT---
Otolemur_garnettii               AGGACCCAGCCCCTAAACGACAGAGTCGTGGAAGCCAACTTCCTGCACCTCCCTAAT---
Cavia_porcellus                  AGTGTCCAGCCGCTGCATGACAGGGTGGTGGAGGCCAGTTTC------------------
Pongo_abelii                     AGGACCCAGCCCCTGAACCACAGGGTAGTGGAATCCAACTTCCCGAGTCAGGGCAAG---
Equus_caballus                   AGTACCCAGCACCTGAATGGCAGAGTGGTGGAAACCAACTTCATATATCACCCTAATCAG
Loxodonta_africana               AGGACCCAGCCACTGAACAACAGGGTGGTGGAAGCTAACTTCAAGTATTTTCCTAAT---
Mus_musculus                     AGCACACAGCCCAACAACCACAGGGTGGTGGAAGCCAATTTCCTGAACGTCCAGGAT---

Taeniopygia_guttata              GCA---CAG------------TGTCATCCAGAGGAATTCACCCTCAGGCTGGATCAAATC
Takifugu_rubripes                GGAACCTTT------------TGCCGTCAAGATGAGATTGAATCCAAGCTCCTTAAGATC
Gasterosteus_aculeatus           GGAACCTTT------------TGTCGGCAAGATGAGATTGAATCCAGGCTTCTGAATATC
Tetraodon_nigroviridis           GGAACATTT------------TGTCGTCAGGATGAAATTGAATCCAAGCTCCTGAAGATC
Latimeria_chalumnae              GGA---AAT---------------TATCAAGAAGAAATAAACATCAAATTAGAAAAAATA
Danio_rerio                      GGAGGAATG------------TGCCGTCAAGAGGAGATTGAAGCTAAGCTTAAAAGGATC
Meleagris_gallopavo              GAA---CAA------------TGCCAGCCAGAAGAACTCAGCCTCAAACTGGAACAAATC
Oryzias_latipes                  GGATCATTT------------TGTCTACAAGATGTGATAGAGTCCAGGCTTGAGAAGATT
Gallus_gallus                    GAA---CAA------------TGCCAGCCAGAAGAGCTCAGCCACAAACTGGAACAAATC
Gadus_morhua                     GGCACGTTT------------TGTCGGCAGGATGAAATCGAGTCGAAGCTCTTGAGAATC
Xenopus_tropicalis               GAC---------------TCATGTCAACTA---GAAATATCAAATAAACTCCGTCTTATT
Ochotona_princeps                ------------------------------------------------------------
Macaca_mulatta                   ------GGC---------------CACTGG---CATCACGGGAGAAAACAAAATCCA---
Pan_troglodytes                  ------ACT---------------CTAGGCTCTGAATTCCAGTTTTACCTACGTAAGATT
Echinops_telfairi                AGAAACCAT---------------CGTCTCTTAAGAACCATCTTCAAATGGCACCCCTTG
Sus_scrofa                       ------CCT------------------CGCTCTGAGCTCCATTTTTATCTAAACAATATT
Ailuropoda_melanoleuca           ------------------------CTGCTTCCTGAGTTCCAGCTTTATATAAACAAACTC
Myotis_lucifugus                 CAACATGCT---------------CTAGGCTCTGAGCTCCAGTCCTACCTGCGCAAGATC
Homo_sapiens                     ------ACT---------------CTAGGCTCTGAATTCCAGTTTTACCTACATAAGATT
Tursiops_truncatus               ------CAG---------------------------------------------------
Bos_taurus                       GAATACACT---------------TTAGGCTCCAAGCTCCACTTTTATCTAAACAACATT
Erinaceus_europaeus              CGTAAGGGC---------------TACCTT---------CACATGAGAAACAATCCTCGC
Rattus_norvegicus                ------------------------GAAGTCTCTAAGAACCACTTTTACATGCACGAGAAG
Oryctolagus_cuniculus            TCGTATGTC---------------TCACTGCCTGAGTTCCAGTCTCATCTATCGTCAATC
Gorilla_gorilla                  ------AGG---------------GCCACGGGGCATCGCAGGAGAAGCCAAAATCCA---
Nomascus_leucogenys              ------ACT---------------CTAGGCTCTGAATTCCAGTTTTACCTACGTAAGATT
Ornithorhynchus_anatinus         GGCATTTATAAAATCCTGACATATTATCCAGAGAACATAAAAAGGGCAAAGGAGAAAGTC
Spermophilus_tridecemlineatus    CTATAT------------------------TCTAGATTACATAGATGGTTAAGCACCCTG
Canis_familiaris                 ------------------------CAGGGTTCTGAGTTCCAGTTTTACGTAAATAAGCTC
Otolemur_garnettii               ------CAG---------------GAGTGTGCCCAGCTGCAGTCTTACCTAAGCAAGATC
Cavia_porcellus                  ------------------------------------------------------------
Pongo_abelii                     ------GGC---------------CACGGG---CATCGAGGGAGAAGCCAAAATCCA---
Equus_caballus                   CAATCTGTT---------------CTCGGCTCTGAGCTCCAGTTTCACCTAACCAGGATC
Loxodonta_africana               ------------------------CATTACACTGAGTTCAAATACTACCTAAGACAGATT
Mus_musculus                     ------------------------ATGTACTCTTCGTACCACCTTTACCTAAAAAACATG

Taeniopygia_guttata              CAGATGCAGCTCCAGGACATGAAGACAGAGTTGCTGAATGGA---CTGAGCCAC---ACA
Takifugu_rubripes                GAAGGTCTGATCACATCACTGGGGAAGTACCTTTATGCA---------------------
Gasterosteus_aculeatus           GAGGGTCTGATAACGTCTCTTGGAAAGCACATCCATTCA---------------------
Tetraodon_nigroviridis           GAAGGCCTGATCACGTCGCTGGGGAAGCAGCTCTATGCA---------------------
Latimeria_chalumnae              GAAGGACTTGTTCAAGATCTGAAGCATATGTTGCCAAATGCG---ACAGGTACAGTATTA
Danio_rerio                      GAGAGCCTTATTTTGTCACTGGACAAAAAAGCGGTTCAA---------------------
Meleagris_gallopavo              CAGACACAACTCCGAGACATGAAGAAAGAGTTCCTGAACGGA---GTGAGCCAC---ACA
Oryzias_latipes                  GAGGGTTTGATAACATCTCTGGGAAAGAACCTGTACTCT---------------------
Gallus_gallus                    CAGACACAGCTCCAAGACATGAAGAAAGAGTTCCTGAATGGA---GTGAGCCAC---ACA
Gadus_morhua                     GAGAACATAATAACGTCTCTAGGAAAACACATTCATTCGAGTGAGCTC---------TTA
Xenopus_tropicalis               GCGACTGAACTTGAAGATATAAAGAAGAGGGCGGACAGCTCAAAATCTTCCAGGATGCTG
Ochotona_princeps                ------------------------------------------------------------
Macaca_mulatta                   AGAGTAAAGCTCACGTCAACACGCCACCCCTTGGCTCCCGGCAGCCTAGAAGCC------
Pan_troglodytes                  GAGGAA---CTTGACTACTTAAGAAGAGCATTGAAC------------------------
Echinops_telfairi                GGC---------------------------------TCTGGAAGCCCACAAGCTCAA---
Sus_scrofa                       GACAATAACCTGGAATACCTGAGAAGAGTTATTGAACAGAAGAAAGCAAAGGGAAAAGGA
Ailuropoda_melanoleuca           GACAGTAAGCTCGAATACTTGAGAAGACTTATTGAAAAGAAGAATGTGAAAGAAAAACGC
Myotis_lucifugus                 GACAGTAAGCTCGATGACCTGTTGAGATCTGAGAAG------------------------
Homo_sapiens                     GAGGAAATTCTTGACTACTTAAGAAGAGCATTGAAC------------------------
Tursiops_truncatus               ------------------------------------------------------------
Bos_taurus                       GACCAAAACCTTGAGTACCTGAGAAGATTTATTGAACAGAAGATAACAAAGAGGAAAAAA
Erinaceus_europaeus              ---GTGGAACAATCTTCCACGTGTACCTCCTTGGATTTTGGAAGCTTACAATTC------
Rattus_norvegicus                ATTTCACACGGTTTGAAACTAAAGAAAATT------------AAGAAGAAGAGAAACCAC
Oryctolagus_cuniculus            AACAGAAAGCTTGAGTTTTTGAGAAGATCTATTATA------------------------
Gorilla_gorilla                  GGAGTACAGCCCACCTCAACACGCCACCCCTTGGCTCTGGGCAGCTTAGAAGCC------
Nomascus_leucogenys              GAGGAAATTCTTGAGTACTTAAGAAGAGCATTGAAC------------------------
Ornithorhynchus_anatinus         TCATTATCT------------------------------------TCTCAACACAGTCCT
Spermophilus_tridecemlineatus    GTTCAATCCCTGATACCAAAAAAAAAAAAAAAAAAAAAAAAAAAGAAAGAAAGAAAGAAA
Canis_familiaris                 AACAATAAGCTTGAATACTTGAGAAGACTTCTCGAAAAGACGAAAGTGGAAAAAAAACCG
Otolemur_garnettii               GACAAAGACCTCCAGTCCATAAAAAAATGTAATAAAAAGAAGAAGAGAAACCGTCATCCC
Cavia_porcellus                  ------------------------------------------------------------
Pongo_abelii                     AGAGTACAGCCCACCTCAACACGCCACCCCTTGGCTCTGGGCAGCTTAGAAGCC------
Equus_caballus                   GACAATAACCTTGAATACTTTAGAAGATTAATTGAACAGAAGCAAGTAAAGAGAAAA---
Loxodonta_africana               CTTGATGTAGTCACTGACTTGAAAGGATCTACTGAAAAGAAGAAGCCTAAGAGAAAAAGT
Mus_musculus                     CAGAAGGAGATTCTACAACCTAAGAAACAG------------AAGAAAACAAAGAAGAAC

Taeniopygia_guttata              GGTACAAAATCCAGCACCTTTCCAGCTTTCTACTTCCCCGTGGAGAACATTGAGAGCTTT
Takifugu_rubripes                GAGCATACTGGTCTGTTTCCTCTGGTGCTCAACTTCCAGGACAACAATGACGGTGGTTAC
Gasterosteus_aculeatus           GAACCCCGCGCTCGGTTTCCCCTAGTCCTTGACTTCCAGGAGAAAAATGCTGGAAGTTAT
Tetraodon_nigroviridis           GAACGTACTGGTCTGTTTCCTCTGGTGCTCAACTTCCAGCACAGCAACGACATTACGTAC
Latimeria_chalumnae              ACAATTAATTCAGTCTCTTTTCCAGCATTCAAATTTCTACAAGAAACCACCTTAAGTTTT
Danio_rerio                      GGCAAGCAACCTATATCTCCCCTGGTCCTCTACTTCCCGCAGAAAAATGTGGAAAGCTTC
Meleagris_gallopavo              GGTATTACATCCAGCACTTTTCCAGCTTTCTACTTCCCCATGGAAAACATTGAAAGTTTT
Oryzias_latipes                  GACCACAGTGATCTGTTTCCTCTGGTGTTGGGTTTCCCGGAGAGGAATTATGGCAGTTAT
Gallus_gallus                    GGTATTACATGCAGCACTTTCCCAGCTTTCTACTTCCCCATGGAAAACATTGAGAGCTTT
Gadus_morhua                     GAACCCCAAGCGTTCTCCTCCCTCGTGCTACACTTCCCAGAGCGTAACGCCGGCAGCTAC
Xenopus_tropicalis               ATGTCAGGTTCTGTATCCTATCCCTCCTTTTACTTTTCTGAGGATCACCCAGGTGCCCGT
Ochotona_princeps                ------------------------------------------------------------
Macaca_mulatta                   ------------------------------------------------------------
Pan_troglodytes                  ------------------------------------------------------------
Echinops_telfairi                ------------------------------------------------------------
Sus_scrofa                       ------CCATGG------------------------------------------------
Ailuropoda_melanoleuca           TACAGACGGAAA------------GCT---------------------------------
Myotis_lucifugus                 ------------------------------------------------------------
Homo_sapiens                     ------------------------------------------------------------
Tursiops_truncatus               ------------------------------------------------------------
Bos_taurus                       GAAAAGTATTGG------------CCT---------------------------------
Erinaceus_europaeus              ------------------------------------------------------------
Rattus_norvegicus                AGCCAT------------------------------------------------------
Oryctolagus_cuniculus            ------------------------------------------------------------
Gorilla_gorilla                  ------------------------------------------------------------
Nomascus_leucogenys              ------------------------------------------------------------
Ornithorhynchus_anatinus         GGAAGTCAAAAT------------------------------------------------
Spermophilus_tridecemlineatus    GGA---------------------------------------------------------
Canis_familiaris                 CACATACACCAA------------GCT---------------------------------
Otolemur_garnettii               ------CCAAGT------------GAGATG------------------------------
Cavia_porcellus                  ------------------------------------------------------------
Pongo_abelii                     ------------------------------------------------------------
Equus_caballus                   ------------------------------------------------------------
Loxodonta_africana               GATGAT------------------------------------------------------
Mus_musculus                     CGGCACTTTTGG------------AGCCGGAAA---------------------------

Taeniopygia_guttata              GTGGAGGTCCATCCCCTCCGTGCTGTGTCTCTGCAAGCCTTCACCCTGTGCTTCTGGAGC
Takifugu_rubripes                GCTTTAGCTCACGTCAGCCATCCCATCTACCTGAACGCCTTTACCATCTGCATGCACGTC
Gasterosteus_aculeatus           GCTTTGGCCCGCCTCAGTCATCCCATGGAACTGAACTCCTTCACTGTCTGCATGCATGTC
Tetraodon_nigroviridis           GCGTTAGCTCACGTCAGCCACCCCGAC---ATGAACGCCTTCACCGTCTGCTTGCACGTG
Latimeria_chalumnae              GTTGAGGTGACACCTCTTTGGACTATGGAGCTCAACTCCTTAACATCCTGCATGTGGATC
Danio_rerio                      GCCGTGGTGAACTTAACACATCCCATGGAGCTCAAATCCTTCACAGCCTGCATGAATGTC
Meleagris_gallopavo              GTGGAGGTTCGTCCCAGCCATGAGATGTCTCTCCAAGCCTTCACTCTGTGCTTCTGGACA
Oryzias_latipes                  GCTTTAGCGCGCCTCAACCACCCCATGGATCTGGACTCCTTCACCGTCTGCATGCATGTT
Gallus_gallus                    GTGGAGGTTCGTCCCCGCCATGAGATGTCTCTCCAAGCCTTCACCCTGTGCTTCTGGACA
Gadus_morhua                     GCCCTGGCCCGCCTCCTCCACCCCATGGACCTGCACGCCTTCACCGCCTGCATGCACGTG
Xenopus_tropicalis               GTAGAAGTACGACCTGCAGGGTCCTTGAAGATGACTCAGTTCTCAATCTGTGTTTGGGTG
Ochotona_princeps                ------------------------------------------------------------
Macaca_mulatta                   ------------------------------------------------------------
Pan_troglodytes                  ------------------------------------------------------------
Echinops_telfairi                ------------------------------------------------------------
Sus_scrofa                       ------------------------------------------------------------
Ailuropoda_melanoleuca           ------------------------------------------------------------
Myotis_lucifugus                 ------------------------------------------------------------
Homo_sapiens                     ------------------------------------------------------------
Tursiops_truncatus               ------------------------------------------------------------
Bos_taurus                       ------------------------------------------------------------
Erinaceus_europaeus              ------------------------------------------------------------
Rattus_norvegicus                ------------------------------------------------------------
Oryctolagus_cuniculus            ------------------------------------------------------------
Gorilla_gorilla                  ------------------------------------------------------------
Nomascus_leucogenys              ------------------------------------------------------------
Ornithorhynchus_anatinus         ------------------------------------------------------------
Spermophilus_tridecemlineatus    ------------------------------------------------------------
Canis_familiaris                 ------------------------------------------------------------
Otolemur_garnettii               ------------------------------------------------------------
Cavia_porcellus                  ------------------------------------------------------------
Pongo_abelii                     ------------------------------------------------------------
Equus_caballus                   ------------------------------------------------------------
Loxodonta_africana               ------------------------------------------------------------
Mus_musculus                     ------------------------------------------------------------

Taeniopygia_guttata              AGAGCCCAGCCCGTGGGCAGCCAGACCGTCCTGTCCTACTCCACTGGGGAGAGGGACCGT
Takifugu_rubripes                CTGTCCAAGCCCGAGGAGATCAACACGGTCCTCTCCTACTCCAGCAGTGAACACGACAAT
Gasterosteus_aculeatus           CTGCCTCAGCTCGAGGGGGTCCACACCGTTGTCTCCTACGCCAGTAACGGCAATGACAAC
Tetraodon_nigroviridis           CTGCCCCAAGACCAGGGGAGCCAAACGGTCCTCTCCTACACCAGCAGCGAGCACGAGAAC
Latimeria_chalumnae              TCAACCCAAAATGAAGGCACAAAAGCAGTCTTCTCATATGCTATGTTTGAAACTGACAAT
Danio_rerio                      CAAATTCCCCCAATTCGAGATCTGACTGTGCTTTCATACTCCACG---TCCCACGACAAT
Meleagris_gallopavo              CAAGCCCAGCACGTGGGCACTCAGACTGTTCTCTCCTACTCTACACGGGAGAGGGACAAC
Oryzias_latipes                  TTACCTCAGGGCCCGGGGGTTCACACTGTCATCTCCTATTCCAGTGACGGCAATGACAAC
Gallus_gallus                    CAAGCCCAGCATGTGGGCACTCAGACTGTTCTTTCCTACTCCACACGGGAGAGGGACAAT
Gadus_morhua                     CGGCCCCAGCCCGGCACCGTCCACACCGTCATGTCCTACTCCAGCGCCGGCGTGGACAAC
Xenopus_tropicalis               AGGACCAGGAACAGAGGCTCTCAGACTGTATTCGCCTACTCTACAAGCAGCGAAGATAAG
Ochotona_princeps                ------------------------------------------------------------
Macaca_mulatta                   ------------------------------------------------------------
Pan_troglodytes                  ------------------------------------------------------------
Echinops_telfairi                ------------------------------------------------------------
Sus_scrofa                       ------------------------------------------------------------
Ailuropoda_melanoleuca           ------------------------------------------------------------
Myotis_lucifugus                 ------------------------------------------------------------
Homo_sapiens                     ------------------------------------------------------------
Tursiops_truncatus               ------------------------------------------------------------
Bos_taurus                       ------------------------------------------------------------
Erinaceus_europaeus              ------------------------------------------------------------
Rattus_norvegicus                ------------------------------------------------------------
Oryctolagus_cuniculus            ------------------------------------------------------------
Gorilla_gorilla                  ------------------------------------------------------------
Nomascus_leucogenys              ------------------------------------------------------------
Ornithorhynchus_anatinus         ------------------------------------------------------------
Spermophilus_tridecemlineatus    ------------------------------------------------------------
Canis_familiaris                 ------------------------------------------------------------
Otolemur_garnettii               ------------------------------------------------------------
Cavia_porcellus                  ------------------------------------------------------------
Pongo_abelii                     ------------------------------------------------------------
Equus_caballus                   ------------------------------------------------------------
Loxodonta_africana               ------------------------------------------------------------
Mus_musculus                     ------------------------------------------------------------

Taeniopygia_guttata              GAGCTGGCGGTGACCGTG---------------GGCTCAGAGCTGGGGCTGTGGGTGGGA
Takifugu_rubripes                GAAATCACCATTTCCATCACTGAAGACATGAACGCGAGAGAGGTGGGCCTGTGGATCGGC
Gasterosteus_aculeatus           GAGCTGATGATCTCCATTGCTGAGGACGGAGACGGGAAAGAGGTGGGCCTCTGGATTGGA
Tetraodon_nigroviridis           GAAGTGGCCATCTCCATCAGCGCAGACGGGGACTCCAGAGAGGTGGGTCTTTGGATCGGC
Latimeria_chalumnae              GAATTGGTAATCACTGTG---------------GGGTCAGATGTTGGTCTGTGGATTGGA
Danio_rerio                      GAGCTCATGATCTCCTTA---------------GGCTCTGAAGTGGGTCTCTGGATCGGA
Meleagris_gallopavo              GAGCTGGTGATGACCACA---------------GGCACAGACGTGGGACTGTGGATAGGA
Oryzias_latipes                  GAGTTGACAGTCTCCATCAGTAAAGATGCAGAATCGGGAGAGATAGGTCTTTGGATCGGC
Gallus_gallus                    GAGCTGGTGATGACCACA---------------GGCACAGAGGTGGGATTGTGGATAGGA
Gadus_morhua                     GAGCTCGTGATCAACGTG---------------GGCTACGAGGTGGGCCTCTGGATCGGC
Xenopus_tropicalis               GAACTTGTTCTAAGTGTA---------------GGTTATGATATAGGCTTGTGGATAGGA
Ochotona_princeps                ------------------------------------------------------------
Macaca_mulatta                   ------------------------------------------------------------
Pan_troglodytes                  ------------------------------------------------------------
Echinops_telfairi                ------------------------------------------------------------
Sus_scrofa                       ------------------------------------------------------------
Ailuropoda_melanoleuca           ------------------------------------------------------------
Myotis_lucifugus                 ------------------------------------------------------------
Homo_sapiens                     ------------------------------------------------------------
Tursiops_truncatus               ------------------------------------------------------------
Bos_taurus                       ------------------------------------------------------------
Erinaceus_europaeus              ------------------------------------------------------------
Rattus_norvegicus                ------------------------------------------------------------
Oryctolagus_cuniculus            ------------------------------------------------------------
Gorilla_gorilla                  ------------------------------------------------------------
Nomascus_leucogenys              ------------------------------------------------------------
Ornithorhynchus_anatinus         ------------------------------------------------------------
Spermophilus_tridecemlineatus    ------------------------------------------------------------
Canis_familiaris                 ------------------------------------------------------------
Otolemur_garnettii               ------------------------------------------------------------
Cavia_porcellus                  ------------------------------------------------------------
Pongo_abelii                     ------------------------------------------------------------
Equus_caballus                   ------------------------------------------------------------
Loxodonta_africana               ------------------------------------------------------------
Mus_musculus                     ------------------------------------------------------------

Taeniopygia_guttata              GGCCACTTCCTCAGCTTCCCCCTGCAGCAGGAGGCGCAGGGCTGGCTGCACCACTGCGTG
Takifugu_rubripes                AACGCGTTTGTTAACCTGCCGCACAGTTTCAGGGCCCACGACTGGACCAACTATTGTGTC
Gasterosteus_aculeatus           AATGAGTTTGTCAACCTGCCGCACAACTTTAAGTCCTTCGACTGGGCCAACTACTGCATC
Tetraodon_nigroviridis           AACGAGTTTGTCAACCTGCCGCACAGCTTCAAGGCCCACGTCTGGACCAACTACTGCGTC
Latimeria_chalumnae              GGCTATTTTGTTAGTTTCCCACTGCACCACAGAACAGAGGATTGGGTTTACTACTGTGTC
Danio_rerio                      GATGAGTTTGTAAATCTGAGTTTCGATCTTCCATCAAGTGACTGGACAAACTACTGCCTT
Meleagris_gallopavo              GGCCATTTTGTCAGCTTCCCCCTCTACCGCAAGGCACAGGACTGGCTGCATTACTGCATG
Oryzias_latipes                  AACGAATTTGTCAACATGCCGCACACTTTTAGGTCACAGGACTGGACGAACTACTGCATC
Gallus_gallus                    GGCCATTTCGTCAGCTTCCCTCTCTACCACAAGGCACGGGATTGGCTGCATTACTGCATG
Gadus_morhua                     AACGAGTTCGTCAACCTGCCGCACGGCTTCCAGTCGCCCGACTGGGCCAACTACTGCGTC
Xenopus_tropicalis               GGGAAGTTTATTAGCTTCAACATACACCACACATCAGAAGATTGGGTTCATTACTGTGTA
Ochotona_princeps                ------------------------------------------------------------
Macaca_mulatta                   ------------------------------------------------------------
Pan_troglodytes                  ------------------------------------------------------------
Echinops_telfairi                ------------------------------------------------------------
Sus_scrofa                       ------------------------------------------------------------
Ailuropoda_melanoleuca           ------------------------------------------------------------
Myotis_lucifugus                 ------------------------------------------------------------
Homo_sapiens                     ------------------------------------------------------------
Tursiops_truncatus               ------------------------------------------------------------
Bos_taurus                       ------------------------------------------------------------
Erinaceus_europaeus              ------------------------------------------------------------
Rattus_norvegicus                ------------------------------------------------------------
Oryctolagus_cuniculus            ------------------------------------------------------------
Gorilla_gorilla                  ------------------------------------------------------------
Nomascus_leucogenys              ------------------------------------------------------------
Ornithorhynchus_anatinus         ------------------------------------------------------------
Spermophilus_tridecemlineatus    ------------------------------------------------------------
Canis_familiaris                 ------------------------------------------------------------
Otolemur_garnettii               ------------------------------------------------------------
Cavia_porcellus                  ------------------------------------------------------------
Pongo_abelii                     ------------------------------------------------------------
Equus_caballus                   ------------------------------------------------------------
Loxodonta_africana               ------------------------------------------------------------
Mus_musculus                     ------------------------------------------------------------

Taeniopygia_guttata              ACCTGGGCCTCCCCAGAGGGCCGCGCCAGCCTCTGGCTCAACGGAGCGGCTGGCCAGGCC
Takifugu_rubripes                ACATGGTCGTCCGACTTGGGCGCAGCAGAGCTTTGGATCAACGGCATGGTGGGGGAGCAG
Gasterosteus_aculeatus           ACTTGGTCGTCCCAGACCGGCGGTGTTGACCTGTGGATCAACGGCATGGTGGGGGAGCAG
Tetraodon_nigroviridis           ACCTGGTCGTCCCAGACGGGCGGGGCGGAGCTTTGGATCAACGGCATGGTGGGGGAGCAG
Latimeria_chalumnae              ACATGGACCTCCAACACTGGACTTGCAGAGCTGTGGATAAATGGCATAGTAGGAAAAGGA
Danio_rerio                      ACCTGGGCATCACACAACGGAGGGGCTGAGCTGTGGGTGAACGGGGTAGTCGGAAAGGAA
Meleagris_gallopavo              GCGTGGGCTTCCCAGTCTGGAATAGCAAGTCTGTGGCTCAATGGAGCTGCTGGTGATGCA
Oryzias_latipes                  ACCTGGTCATCCCACACCGGTGGAGCAGATATCTGGGTCAACGGCATGTTAGGTGAGCAG
Gallus_gallus                    GCATGGGCTTCCCAGTCCGGAATAGCAAATCTGTGGCTCAATGGAGCTGCTGGTGATGCA
Gadus_morhua                     ACGTGGTCGTCGCACTCAGGCGCCGCCGAGCTGTGGATCAACGGCATGGGGGAGGAGCAG
Xenopus_tropicalis               AGCTGGGACTCACCAAGTGGAGCTGCAAAACTCTGGGTAAGTGGGTTGCCGGGCAAGGAG
Ochotona_princeps                ------------------------------------------------------------
Macaca_mulatta                   ------------------------------------------------------------
Pan_troglodytes                  ------------------------------------------------------------
Echinops_telfairi                ------------------------------------------------------------
Sus_scrofa                       ------------------------------------------------------------
Ailuropoda_melanoleuca           ------------------------------------------------------------
Myotis_lucifugus                 ------------------------------------------------------------
Homo_sapiens                     ------------------------------------------------------------
Tursiops_truncatus               ------------------------------------------------------------
Bos_taurus                       ------------------------------------------------------------
Erinaceus_europaeus              ------------------------------------------------------------
Rattus_norvegicus                ------------------------------------------------------------
Oryctolagus_cuniculus            ------------------------------------------------------------
Gorilla_gorilla                  ------------------------------------------------------------
Nomascus_leucogenys              ------------------------------------------------------------
Ornithorhynchus_anatinus         ------------------------------------------------------------
Spermophilus_tridecemlineatus    ------------------------------------------------------------
Canis_familiaris                 ------------------------------------------------------------
Otolemur_garnettii               ------------------------------------------------------------
Cavia_porcellus                  ------------------------------------------------------------
Pongo_abelii                     ------------------------------------------------------------
Equus_caballus                   ------------------------------------------------------------
Loxodonta_africana               ------------------------------------------------------------
Mus_musculus                     ------------------------------------------------------------

Taeniopygia_guttata              CAGAGCGTCCAGAAGGGCTACGTGAGCCGGGCCGGGGGCACGCTGCTCCTCGGAAAGGCC
Takifugu_rubripes                CGGTACCTGAAGAGCGGGTACTCGGTCAGCCTCAGCGGGGTGTTCATCCTGGGCAGAGAC
Gasterosteus_aculeatus           CGGTATCTGAAAAATGGATACACAATCAGCCCAGGCGGTGTGTTCATCGTGGGAAAGGAC
Tetraodon_nigroviridis           CGCCACCTGAAAAGAGGGTACTCGGTCAGCCTCAGTGGCGTGTTCATCCTGGGCAGAGAC
Latimeria_chalumnae              AAGCTGATCAAAAAGGGTTACACAATTAAACCAGGTGGAACACTTGTTCTCGGGAATGAT
Danio_rerio                      CGCTACATTAGGACAGGGTACATCATTCCTGCTGGAGGAAGACTCATTTTGGGGAAGGAC
Meleagris_gallopavo              AAGAGCATCCAGAAAGGCTATGTGAGCCAGGCTGGAGGGAAGCTTGTCCTTGGAAAGGAC
Oryzias_latipes                  CGCCACCTAAGGAGCGGTTACACCATCCACCCCGGCGGTGAGTTCATTCTGGGTAAAGAC
Gallus_gallus                    AAGAGCATTCAGAGAGGCTACGTGAGCCAGGCTGGAGGGATGCTTGTCCTTGGGAAGGAC
Gadus_morhua                     CAGTTCCTGAGGAGCGGCTACTCCATCAGCACGGGGGGGGTCTTCGTCCTGGGCAAGGAC
Xenopus_tropicalis               AAGACTCTTCACCATGGTTATGAGATCCAAGACAAAGGTATGGTTTTATTAGGAAAAGAC
Ochotona_princeps                ------------------------------------------------------------
Macaca_mulatta                   ------------------------------------------------------------
Pan_troglodytes                  ------------------------------------------------------------
Echinops_telfairi                ------------------------------------------------------------
Sus_scrofa                       ------------------------------------------------------------
Ailuropoda_melanoleuca           ------------------------------------------------------------
Myotis_lucifugus                 ------------------------------------------------------------
Homo_sapiens                     ------------------------------------------------------------
Tursiops_truncatus               ------------------------------------------------------------
Bos_taurus                       ------------------------------------------------------------
Erinaceus_europaeus              ------------------------------------------------------------
Rattus_norvegicus                ------------------------------------------------------------
Oryctolagus_cuniculus            ------------------------------------------------------------
Gorilla_gorilla                  ------------------------------------------------------------
Nomascus_leucogenys              ------------------------------------------------------------
Ornithorhynchus_anatinus         ------------------------------------------------------------
Spermophilus_tridecemlineatus    ------------------------------------------------------------
Canis_familiaris                 ------------------------------------------------------------
Otolemur_garnettii               ------------------------------------------------------------
Cavia_porcellus                  ------------------------------------------------------------
Pongo_abelii                     ------------------------------------------------------------
Equus_caballus                   ------------------------------------------------------------
Loxodonta_africana               ------------------------------------------------------------
Mus_musculus                     ------------------------------------------------------------

Taeniopygia_guttata              AGGGACGCTCTGCTTGGCACCTTC---TCCAACGGGTTTGGGGGGTGGCTGAGCCGGGTG
Takifugu_rubripes                CAGGATGGAGTACTGGGCATCTCGAATTCAAACGCATTTGTGGGCAAGATGACCGATGTC
Gasterosteus_aculeatus           CAGGACGGATTGCTGGGCATCACCAATGCAGACGCCTTCGTGGGCAAGATGACTGATGTC
Tetraodon_nigroviridis           CAGGACGGACTACTGGGCATCTCCAATTCAAACGCCTTTGTGGGCAAGATGACCGATGTC
Latimeria_chalumnae              AGAAATGATGTAATGGGAAATTAT---TCACATGGCTTCACTGGTGAGATTAGTCATTTT
Danio_rerio                      CAGGACGGGTTTTTAGGGATTTCAGTTAACGATGCTTTTGTCGGTCATATGAGTGATGTA
Meleagris_gallopavo              AGAGACACTCTTCTTGGGACATTC---TCCAATGGGTTTGCAGGGTGGATGACGCACGTG
Oryzias_latipes                  CAGGATGGAGTGCTGGGATTGTCCGACGCAGACGCTTTTGTGGGCAAGATGACTGACGTC
Gallus_gallus                    AGAGACACTCTTCTTGGGACATTC---TCCAATGGGTTTGTGGGGTGGATGACACACGTG
Gadus_morhua                     CAGGACGGCTTCCTCGGCATCTCCAACACGGACGCCTTCTTGGGCCGCATGACGGACGTC
Xenopus_tropicalis               CCTGATGATCCCTTGGGAATTTTT---TCTAGTGCCTATGTTGGATGGATTAGTCAACTT
Ochotona_princeps                ------------------------------------------------------------
Macaca_mulatta                   ------------------------------------------------------------
Pan_troglodytes                  ------------------------------------------------------------
Echinops_telfairi                ------------------------------------------------------------
Sus_scrofa                       ------------------------------------------------------------
Ailuropoda_melanoleuca           ------------------------------------------------------------
Myotis_lucifugus                 ------------------------------------------------------------
Homo_sapiens                     ------------------------------------------------------------
Tursiops_truncatus               ------------------------------------------------------------
Bos_taurus                       ------------------------------------------------------------
Erinaceus_europaeus              ------------------------------------------------------------
Rattus_norvegicus                ------------------------------------------------------------
Oryctolagus_cuniculus            ------------------------------------------------------------
Gorilla_gorilla                  ------------------------------------------------------------
Nomascus_leucogenys              ------------------------------------------------------------
Ornithorhynchus_anatinus         ------------------------------------------------------------
Spermophilus_tridecemlineatus    ------------------------------------------------------------
Canis_familiaris                 ------------------------------------------------------------
Otolemur_garnettii               ------------------------------------------------------------
Cavia_porcellus                  ------------------------------------------------------------
Pongo_abelii                     ------------------------------------------------------------
Equus_caballus                   ------------------------------------------------------------
Loxodonta_africana               ------------------------------------------------------------
Mus_musculus                     ------------------------------------------------------------

Taeniopygia_guttata              AACCTGTGGAGCCGAGTGCTCAGCGCCGCGGAGCTGCGGGCGCTGGCGCTGTGCAGGGCA
Takifugu_rubripes                AACATGTGGGACTACCGTCTGAGCACGGCAGACATCCGAGACCAGATGTCATGTGAGGGG
Gasterosteus_aculeatus           AACGTGTGGGACTACGTGCTTTCCACAGCAGATATCCGGGACCAGTTGTCGTGTGAGAGA
Tetraodon_nigroviridis           AACGTGTGGGACTACATCCTGAGCACGGCCGACATCCGGGACCAGATGTCGTGCGAGAGG
Latimeria_chalumnae              AATGTTTGGAATTATGTTTTGAGTACTTCAGAGATCAGAAGGTTGACCCAGTGCAAAACT
Danio_rerio                      AACATTTGGGATTATGTGTTAACTGAGGGAGAGATTGTTGAGCAGATGTCGTGTGACAAT
Meleagris_gallopavo              AACCTGTGGAGCCAAGTCCTCAGCCCTGCAGACATTCGGGCACTTGCACAGTGCAAAGCA
Oryzias_latipes                  AACGTGTGGAACTATGTGCTGAGCACGGCAGAAATCCGTACCCAGATGTCATGCGGGAGA
Gallus_gallus                    AACCTGTGGAGCCAAGTCCTCAGCCCTGCAGACGTTCGGGCACTTGCACAGTGCAAAGCA
Gadus_morhua                     AACGTGTGGGACTACGTGCTGAGCAAGGCCGAGGTGCGGGAGCAGCTGTCGTGCGAGAGG
Xenopus_tropicalis               CATCTCTGGAACTATCTGCTTGAACCTGAACATATCAAGTCATTGAGTCAATGTAATATG
Ochotona_princeps                ------------------------------------------------------------
Macaca_mulatta                   ------------------------------------------------------------
Pan_troglodytes                  ------------------------------------------------------------
Echinops_telfairi                ------------------------------------------------------------
Sus_scrofa                       ------------------------------------------------------------
Ailuropoda_melanoleuca           ------------------------------------------------------------
Myotis_lucifugus                 ------------------------------------------------------------
Homo_sapiens                     ------------------------------------------------------------
Tursiops_truncatus               ------------------------------------------------------------
Bos_taurus                       ------------------------------------------------------------
Erinaceus_europaeus              ------------------------------------------------------------
Rattus_norvegicus                ------------------------------------------------------------
Oryctolagus_cuniculus            ------------------------------------------------------------
Gorilla_gorilla                  ------------------------------------------------------------
Nomascus_leucogenys              ------------------------------------------------------------
Ornithorhynchus_anatinus         ------------------------------------------------------------
Spermophilus_tridecemlineatus    ------------------------------------------------------------
Canis_familiaris                 ------------------------------------------------------------
Otolemur_garnettii               ------------------------------------------------------------
Cavia_porcellus                  ------------------------------------------------------------
Pongo_abelii                     ------------------------------------------------------------
Equus_caballus                   ------------------------------------------------------------
Loxodonta_africana               ------------------------------------------------------------
Mus_musculus                     ------------------------------------------------------------

Taeniopygia_guttata              ---GGGCAGCCCACAGGGGACGTCATCGCCTGGGGACAAACCCCCATGGCCCTCCTCGGG
Takifugu_rubripes                AACAGCACTGTGGTGGGCAACGTGATAAGCTGGGGGACCACCAGACTGAGTCTTTATGGA
Gasterosteus_aculeatus           AACAGCACCGTGGTGGGAAATGTGTTCAGCTGGGGAACAACCAAACTCAGCATGTTTGGG
Tetraodon_nigroviridis           AACAGCACGGTGGTGGGCAACGTGTTGAGCTGGGGGACCACCAGACTCGGTCTTTATGGA
Latimeria_chalumnae              ------GAGATGAAAGGGAATGTTGTAGGCTGGGGGACAAGTGCTATGGCAGTATTTGGA
Danio_rerio                      ---GGGAAAGTGAAGGGGAACGTCCTGAGCTGGGGAGTCACTCAGCTCAGTCTGTATGGA
Meleagris_gallopavo              ---GGAAAGCTGAAGGGAGATGTCATTGCATGGGGGGAAACCCCCGTGACCCTCTTTGGG
Oryzias_latipes                  AACACCAGCACTGTGGGAAATGTGTTCAGCTGGGGAAGCACTAAACTTAGCATATATGGC
Gallus_gallus                    ---GGAAACCTGAAGGGAGATATCATTGCGTGGGGGGAAACCCCCATGACCCTCTTTGGA
Gadus_morhua                     AACGCCACGGCGGCGGGCAACGTGTTCAGCTGGGGCGCCACGCCGCTCAGCCTGTACGGC
Xenopus_tropicalis               ---CCAGTTGCTAGGGGGAATGTGCTAGCTTGGGGAGAGACACCAATGGCAATTTCTGGG
Ochotona_princeps                ------------------------------------------------------------
Macaca_mulatta                   ------------------------------------------------------------
Pan_troglodytes                  ------------------------------------------------------------
Echinops_telfairi                ------------------------------------------------------------
Sus_scrofa                       ------------------------------------------------------------
Ailuropoda_melanoleuca           ------------------------------------------------------------
Myotis_lucifugus                 ------------------------------------------------------------
Homo_sapiens                     ------------------------------------------------------------
Tursiops_truncatus               ------------------------------------------------------------
Bos_taurus                       ------------------------------------------------------------
Erinaceus_europaeus              ------------------------------------------------------------
Rattus_norvegicus                ------------------------------------------------------------
Oryctolagus_cuniculus            ------------------------------------------------------------
Gorilla_gorilla                  ------------------------------------------------------------
Nomascus_leucogenys              ------------------------------------------------------------
Ornithorhynchus_anatinus         ------------------------------------------------------------
Spermophilus_tridecemlineatus    ------------------------------------------------------------
Canis_familiaris                 ------------------------------------------------------------
Otolemur_garnettii               ------------------------------------------------------------
Cavia_porcellus                  ------------------------------------------------------------
Pongo_abelii                     ------------------------------------------------------------
Equus_caballus                   ------------------------------------------------------------
Loxodonta_africana               ------------------------------------------------------------
Mus_musculus                     ------------------------------------------------------------

Taeniopygia_guttata              GGGGTGCTTCTGCAGCCCGACACCAGCTGC------------------------------
Takifugu_rubripes                GGAGTAGAGCTGGACGGTCAGTACCGATGCTCC---------------------------
Gasterosteus_aculeatus           GGGGTGCAGCTGGACAGCCAGTACAGATGT------------------------------
Tetraodon_nigroviridis           GGCGTGGAGCTGGATGGCCAGTACAGATGCTCC---------------------------
Latimeria_chalumnae              GGTGTGATACTTAAGATAGACAGCAGCTGC------------------------------
Danio_rerio                      GGAGTTCAGCTGCAGGGCGAACAGGTTTGCCATCGGGATAATAATAATAATAGAGAAACA
Meleagris_gallopavo              GGGGTGGTGCTGGAGGCTGACACCAGCTGT------------------------------
Oryzias_latipes                  GGGGTGCAGCTGGATAGCCAGTACAGATGC------------------------------
Gallus_gallus                    GGGGTGGTGCTGAAGGCTGACACCAGCTGT------------------------------
Gadus_morhua                     GGGGTGGAGATCGACAAC------------------------------------------
Xenopus_tropicalis               GGTGTTATTCTGGAGCCTGATAACAGCTGT------------------------------
Ochotona_princeps                ------------------------------------------------------------
Macaca_mulatta                   ------------------------------------------------------------
Pan_troglodytes                  ------------------------------------------------------------
Echinops_telfairi                ------------------------------------------------------------
Sus_scrofa                       ------------------------------------------------------------
Ailuropoda_melanoleuca           ------------------------------------------------------------
Myotis_lucifugus                 ------------------------------------------------------------
Homo_sapiens                     ------------------------------------------------------------
Tursiops_truncatus               ------------------------------------------------------------
Bos_taurus                       ------------------------------------------------------------
Erinaceus_europaeus              ------------------------------------------------------------
Rattus_norvegicus                ------------------------------------------------------------
Oryctolagus_cuniculus            ------------------------------------------------------------
Gorilla_gorilla                  ------------------------------------------------------------
Nomascus_leucogenys              ------------------------------------------------------------
Ornithorhynchus_anatinus         ------------------------------------------------------------
Spermophilus_tridecemlineatus    ------------------------------------------------------------
Canis_familiaris                 ------------------------------------------------------------
Otolemur_garnettii               ------------------------------------------------------------
Cavia_porcellus                  ------------------------------------------------------------
Pongo_abelii                     ------------------------------------------------------------
Equus_caballus                   ------------------------------------------------------------
Loxodonta_africana               ------------------------------------------------------------
Mus_musculus                     ------------------------------------------------------------

Taeniopygia_guttata              ------
Takifugu_rubripes                ------
Gasterosteus_aculeatus           ------
Tetraodon_nigroviridis           ------
Latimeria_chalumnae              ------
Danio_rerio                      GAGAAA
Meleagris_gallopavo              ------
Oryzias_latipes                  ------
Gallus_gallus                    ------
Gadus_morhua                     ------
Xenopus_tropicalis               ------
Ochotona_princeps                ------
Macaca_mulatta                   ------
Pan_troglodytes                  ------
Echinops_telfairi                ------
Sus_scrofa                       ------
Ailuropoda_melanoleuca           ------
Myotis_lucifugus                 ------
Homo_sapiens                     ------
Tursiops_truncatus               ------
Bos_taurus                       ------
Erinaceus_europaeus              ------
Rattus_norvegicus                ------
Oryctolagus_cuniculus            ------
Gorilla_gorilla                  ------
Nomascus_leucogenys              ------
Ornithorhynchus_anatinus         ------
Spermophilus_tridecemlineatus    ------
Canis_familiaris                 ------
Otolemur_garnettii               ------
Cavia_porcellus                  ------
Pongo_abelii                     ------
Equus_caballus                   ------
Loxodonta_africana               ------
Mus_musculus                     ------
