# Supplementary material for: Identification and characterization of a novel zebrafish (Danio rerio) pentraxin–carbonic anhydrase
Source: PeerJ. 2017 Dec 7;5:e4128. doi: 10.7717/peerj.4128 (PMC5723433; doi:10.7717/peerj.4128)
Supplement: Supplemental Information 6 — Raw data. [file peerj-05-4128-s006.fasta]

>Ornithorhynchus_anatinus
---TTTTCTCCGGCTTTCCCTGCCTTCCACTTTCCCCGGGAGAACGTGGCCAGCTTCGTG
CAAGTCTGGCCCCTGCGGCCCATGAA---GCTCCACTCTTTCTCGTTATGCTTCTCTGCC
CGGAC-----CGCCGGCCGGGGCAGCCAGACGGTCTTCTCTTACTCCACCCTGGACAGAC
CCAGCGAGCTGGAGGTCACGGTG---------------GGC------TCCCAGGTGACCC
TGTGGGTCGGGGGA---GTCCCAGCAGTCTTCTCTGCTCACCCTCAGGCAGAGGCATGGA
CCCACTTCTGTACGACCTGGGCTTCCCATTCGGGCCGGGCGCACCTGTGGGTCAACGGGC
TAGTGAAG---GGTGAGCAGAGCCTCCGGAAAGGGCACGTGATCGAGGAAGGGGGGACGC
TGATCCTTGGCAAGGACCGGGAC------GGCCTCACGGAGGTCTTC---TCC------G
ATGCCTTTGAAGGTGGGATGAGCCGCGTGAACTGCTGGAGCCATGTCCTGGACCCCAAGG
ACATTGCGACTCTGGCCCGCTGTGGCCCC---GCTGCAGCCAAGGCAGATGTGGTAGCCT
GGGGGGAGGCCAGAATGAGCTTGTCCGGAGGGGTCAGACTGGACTATGATTCCAGCTGCT
GGGGACGCCAC------------------------
>Taeniopygia_guttata
ACAAAATCCAGCACCTTTCCAGCTTTCTACTTCCCCGTGGAGAACATTGAGAGCTTTGTG
GAGGTCCATCCCCTCCGTGCTGTGTC---TCTGCAAGCCTTCACCCTGTGCTTCTGGAGC
AGAGC-----CCAGCCCGTGGGCAGCCAGACCGTCCTGTCCTACTCCACTGGGGAGAGGG
ACCGTGAGCTGGCGGTGACCGTG---------------GGC------TCAGAGCTGGGGC
TGTGGGTGGGAGGC---CACTTCCTCAGCTTCCCCCTGCAGCAGGAGGCGCAGGGCTGGC
TGCACCACTGCGTGACCTGGGCCTCCCCAGAGGGCCGCGCCAGCCTCTGGCTCAACGGAG
CGGCTGGC---CAGGCCCAGAGCGTCCAGAAGGGCTACGTGAGCCGGGCCGGGGGCACGC
TGCTCCTCGGAAAGGCCAGGGAC------GCTCTGCTTGGCACCTTC---TCC------A
ACGGGTTTGGGGGGTGGCTGAGCCGGGTGAACCTGTGGAGCCGAGTGCTCAGCGCCGCGG
AGCTGCGGGCGCTGGCGCTGTGCAGGGCA---GGGCAGCCCACAGGGGACGTCATCGCCT
GGGGACAAACCCCCATGGCCCTCCTCGGGGGGGTGCTTCTGCAGCCCGACACCAGCTGC-
-----------------------------------
>Takifugu_rubripes
CATACTGGTCTGTTTCCTCTGGTGCTCAACTTCCAGGACAACAATGACGGTGGTTACGCT
TTAGCTCACGTCAGCCATCCCATCTA---CCTGAACGCCTTTACCATCTGCATGCACGTC
CTGTC-----CAAGCCCGAGGAGATCAACACGGTCCTCTCCTACTCCAGCAGTGAACACG
ACAATGAAATCACCATTTCCATCACTGAAGACATGAACGCG------AGAGAGGTGGGCC
TGTGGATCGGCAAC---GCGTTTGTTAACCTGCCGCACAGTTTCAGGGCCCACGACTGGA
CCAACTATTGTGTCACATGGTCGTCCGACTTGGGCGCAGCAGAGCTTTGGATCAACGGCA
TGGTGGGG---GAGCAGCGGTACCTGAAGAGCGGGTACTCGGTCAGCCTCAGCGGGGTGT
TCATCCTGGGCAGAGACCAGGAT------GGAGTACTGGGCATCTCGAATTCA------A
ACGCATTTGTGGGCAAGATGACCGATGTCAACATGTGGGACTACCGTCTGAGCACGGCAG
ACATCCGAGACCAGATGTCATGTGAGGGGAACAGCACTGTGGTGGGCAACGTGATAAGCT
GGGGGACCACCAGACTGAGTCTTTATGGAGGAGTAGAGCTGGACGGTCAGTACCGATGCT
CC---------------------------------
>Gasterosteus_aculeatus
CCCCGCGCTCGGTTTCCCCTAGTCCTTGACTTCCAGGAGAAAAATGCTGGAAGTTATGCT
TTGGCCCGCCTCAGTCATCCCATGGA---ACTGAACTCCTTCACTGTCTGCATGCATGTC
CTGCC-----TCAGCTCGAGGGGGTCCACACCGTTGTCTCCTACGCCAGTAACGGCAATG
ACAACGAGCTGATGATCTCCATTGCTGAGGACGGAGACGGG------AAAGAGGTGGGCC
TCTGGATTGGAAAT---GAGTTTGTCAACCTGCCGCACAACTTTAAGTCCTTCGACTGGG
CCAACTACTGCATCACTTGGTCGTCCCAGACCGGCGGTGTTGACCTGTGGATCAACGGCA
TGGTGGGG---GAGCAGCGGTATCTGAAAAATGGATACACAATCAGCCCAGGCGGTGTGT
TCATCGTGGGAAAGGACCAGGAC------GGATTGCTGGGCATCACCAATGCA------G
ACGCCTTCGTGGGCAAGATGACTGATGTCAACGTGTGGGACTACGTGCTTTCCACAGCAG
ATATCCGGGACCAGTTGTCGTGTGAGAGAAACAGCACCGTGGTGGGAAATGTGTTCAGCT
GGGGAACAACCAAACTCAGCATGTTTGGGGGGGTGCAGCTGGACAGCCAGTACAGATGT-
-----------------------------------
>Tetraodon_nigroviridis
CGTACTGGTCTGTTTCCTCTGGTGCTCAACTTCCAGCACAGCAACGACATTACGTACGCG
TTAGCTCACGTCAGCCACCCCGAC-A-----TGAACGCCTTCACCGTCTGCTTGCACGTG
CTGCC-----CCAAGACCAGGGGAGCCAAACGGTCCTCTCCTACACCAGCAGCGAGCACG
AGAACGAAGTGGCCATCTCCATCAGCGCAGACGGGGACTCC------AGAGAGGTGGGTC
TTTGGATCGGCAAC---GAGTTTGTCAACCTGCCGCACAGCTTCAAGGCCCACGTCTGGA
CCAACTACTGCGTCACCTGGTCGTCCCAGACGGGCGGGGCGGAGCTTTGGATCAACGGCA
TGGTGGGG---GAGCAGCGCCACCTGAAAAGAGGGTACTCGGTCAGCCTCAGTGGCGTGT
TCATCCTGGGCAGAGACCAGGAC------GGACTACTGGGCATCTCCAATTCA------A
ACGCCTTTGTGGGCAAGATGACCGATGTCAACGTGTGGGACTACATCCTGAGCACGGCCG
ACATCCGGGACCAGATGTCGTGCGAGAGGAACAGCACGGTGGTGGGCAACGTGTTGAGCT
GGGGGACCACCAGACTCGGTCTTTATGGAGGCGTGGAGCTGGATGGCCAGTACAGATGCT
CC---------------------------------
>Latimeria_chalumnae
ATTAATTCAGTCTCTTTTCCAGCATTCAAATTTCTACAAGAAACCACCTTAAGTTTTGTT
GAGGTGACACCTCTTTGGACTATGGA---GCTCAACTCCTTAACATCCTGCATGTGGATC
TCAAC-----CCAAAATGAAGGCACAAAAGCAGTCTTCTCATATGCTATGTTTGAAACTG
ACAATGAATTGGTAATCACTGTG---------------GGG------TCAGATGTTGGTC
TGTGGATTGGAGGC---TATTTTGTTAGTTTCCCACTGCACCACAGAACAGAGGATTGGG
TTTACTACTGTGTCACATGGACCTCCAACACTGGACTTGCAGAGCTGTGGATAAATGGCA
TAGTAGGA---AAAGGAAAGCTGATCAAAAAGGGTTACACAATTAAACCAGGTGGAACAC
TTGTTCTCGGGAATGATAGAAAT------GATGTAATGGGAAATTAT---TCA------C
ATGGCTTCACTGGTGAGATTAGTCATTTTAATGTTTGGAATTATGTTTTGAGTACTTCAG
AGATCAGAAGGTTGACCCAGTGCAAAACT------GAGATGAAAGGGAATGTTGTAGGCT
GGGGGACAAGTGCTATGGCAGTATTTGGAGGTGTGATACTTAAGATAGACAGCAGCTGC-
-----------------------------------
>Danio_rerio
AAGCAACCTATATCTCCCCTGGTCCTCTACTTCCCGCAGAAAAATGTGGAAAGCTTCGCC
GTGGTGAACTTAACACATCCCATGGA---GCTCAAATCCTTCACAGCCTGCATGAATGTC
CAAAT-----TCCCCCAATTCGAGATCTGACTGTGCTTTCATACTCCACG---TCCCACG
ACAATGAGCTCATGATCTCCTTA---------------GGC------TCTGAAGTGGGTC
TCTGGATCGGAGAT---GAGTTTGTAAATCTGAGTTTCGATCTTCCATCAAGTGACTGGA
CAAACTACTGCCTTACCTGGGCATCACACAACGGAGGGGCTGAGCTGTGGGTGAACGGGG
TAGTCGGA---AAGGAACGCTACATTAGGACAGGGTACATCATTCCTGCTGGAGGAAGAC
TCATTTTGGGGAAGGACCAGGAC------GGGTTTTTAGGGATTTCAGTTAAC------G
ATGCTTTTGTCGGTCATATGAGTGATGTAAACATTTGGGATTATGTGTTAACTGAGGGAG
AGATTGTTGAGCAGATGTCGTGTGACAAT---GGGAAAGTGAAGGGGAACGTCCTGAGCT
GGGGAGTCACTCAGCTCAGTCTGTATGGAGGAGTTCAGCTGCAGGGCGAACAGGTTTGCC
ATCGGGATAATAATAATAATAGAGAAACAGAGAAA
>Meleagris_gallopavo
ATTACATCCAGCACTTTTCCAGCTTTCTACTTCCCCATGGAAAACATTGAAAGTTTTGTG
GAGGTTCGTCCCAGCCATGAGATGTC---TCTCCAAGCCTTCACTCTGTGCTTCTGGACA
CAAGC-----CCAGCACGTGGGCACTCAGACTGTTCTCTCCTACTCTACACGGGAGAGGG
ACAACGAGCTGGTGATGACCACA---------------GGC------ACAGACGTGGGAC
TGTGGATAGGAGGC---CATTTTGTCAGCTTCCCCCTCTACCGCAAGGCACAGGACTGGC
TGCATTACTGCATGGCGTGGGCTTCCCAGTCTGGAATAGCAAGTCTGTGGCTCAATGGAG
CTGCTGGT---GATGCAAAGAGCATCCAGAAAGGCTATGTGAGCCAGGCTGGAGGGAAGC
TTGTCCTTGGAAAGGACAGAGAC------ACTCTTCTTGGGACATTC---TCC------A
ATGGGTTTGCAGGGTGGATGACGCACGTGAACCTGTGGAGCCAAGTCCTCAGCCCTGCAG
ACATTCGGGCACTTGCACAGTGCAAAGCA---GGAAAGCTGAAGGGAGATGTCATTGCAT
GGGGGGAAACCCCCGTGACCCTCTTTGGGGGGGTGGTGCTGGAGGCTGACACCAGCTGT-
-----------------------------------
>Oryzias_latipes
CACAGTGATCTGTTTCCTCTGGTGTTGGGTTTCCCGGAGAGGAATTATGGCAGTTATGCT
TTAGCGCGCCTCAACCACCCCATGGA---TCTGGACTCCTTCACCGTCTGCATGCATGTT
TTACC-----TCAGGGCCCGGGGGTTCACACTGTCATCTCCTATTCCAGTGACGGCAATG
ACAACGAGTTGACAGTCTCCATCAGTAAAGATGCAGAATCG------GGAGAGATAGGTC
TTTGGATCGGCAAC---GAATTTGTCAACATGCCGCACACTTTTAGGTCACAGGACTGGA
CGAACTACTGCATCACCTGGTCATCCCACACCGGTGGAGCAGATATCTGGGTCAACGGCA
TGTTAGGT---GAGCAGCGCCACCTAAGGAGCGGTTACACCATCCACCCCGGCGGTGAGT
TCATTCTGGGTAAAGACCAGGAT------GGAGTGCTGGGATTGTCCGACGCA------G
ACGCTTTTGTGGGCAAGATGACTGACGTCAACGTGTGGAACTATGTGCTGAGCACGGCAG
AAATCCGTACCCAGATGTCATGCGGGAGAAACACCAGCACTGTGGGAAATGTGTTCAGCT
GGGGAAGCACTAAACTTAGCATATATGGCGGGGTGCAGCTGGATAGCCAGTACAGATGC-
-----------------------------------
>Gallus_gallus
ATTACATGCAGCACTTTCCCAGCTTTCTACTTCCCCATGGAAAACATTGAGAGCTTTGTG
GAGGTTCGTCCCCGCCATGAGATGTC---TCTCCAAGCCTTCACCCTGTGCTTCTGGACA
CAAGC-----CCAGCATGTGGGCACTCAGACTGTTCTTTCCTACTCCACACGGGAGAGGG
ACAATGAGCTGGTGATGACCACA---------------GGC------ACAGAGGTGGGAT
TGTGGATAGGAGGC---CATTTCGTCAGCTTCCCTCTCTACCACAAGGCACGGGATTGGC
TGCATTACTGCATGGCATGGGCTTCCCAGTCCGGAATAGCAAATCTGTGGCTCAATGGAG
CTGCTGGT---GATGCAAAGAGCATTCAGAGAGGCTACGTGAGCCAGGCTGGAGGGATGC
TTGTCCTTGGGAAGGACAGAGAC------ACTCTTCTTGGGACATTC---TCC------A
ATGGGTTTGTGGGGTGGATGACACACGTGAACCTGTGGAGCCAAGTCCTCAGCCCTGCAG
ACGTTCGGGCACTTGCACAGTGCAAAGCA---GGAAACCTGAAGGGAGATATCATTGCGT
GGGGGGAAACCCCCATGACCCTCTTTGGAGGGGTGGTGCTGAAGGCTGACACCAGCTGT-
-----------------------------------
>Gadus_morhua
CCCCAAGCGTTCTCCTCCCTCGTGCTACACTTCCCAGAGCGTAACGCCGGCAGCTACGCC
CTGGCCCGCCTCCTCCACCCCATGGA---CCTGCACGCCTTCACCGCCTGCATGCACGTG
CGGCC-----CCAGCCCGGCACCGTCCACACCGTCATGTCCTACTCCAGCGCCGGCGTGG
ACAACGAGCTCGTGATCAACGTG---------------GGC------TACGAGGTGGGCC
TCTGGATCGGCAAC---GAGTTCGTCAACCTGCCGCACGGCTTCCAGTCGCCCGACTGGG
CCAACTACTGCGTCACGTGGTCGTCGCACTCAGGCGCCGCCGAGCTGTGGATCAACGGCA
TGGGGGAG---GAGCAGCAGTTCCTGAGGAGCGGCTACTCCATCAGCACGGGGGGGGTCT
TCGTCCTGGGCAAGGACCAGGAC------GGCTTCCTCGGCATCTCCAACACG------G
ACGCCTTCTTGGGCCGCATGACGGACGTCAACGTGTGGGACTACGTGCTGAGCAAGGCCG
AGGTGCGGGAGCAGCTGTCGTGCGAGAGGAACGCCACGGCGGCGGGCAACGTGTTCAGCT
GGGGCGCCACGCCGCTCAGCCTGTACGGCGGGGTGGAGATCGACAAC-------------
-----------------------------------
>Xenopus_tropicalis
TCAGGTTCTGTATCCTATCCCTCCTTTTACTTTTCTGAGGATCACCCAGGTGCCCGTGTA
GAAGTACGACCTGCAGGGTCCTTGAA---GATGACTCAGTTCTCAATCTGTGTTTGGGTG
AGGAC-----CAGGAACAGAGGCTCTCAGACTGTATTCGCCTACTCTACAAGCAGCGAAG
ATAAGGAACTTGTTCTAAGTGTA---------------GGT------TATGATATAGGCT
TGTGGATAGGAGGG---AAGTTTATTAGCTTCAACATACACCACACATCAGAAGATTGGG
TTCATTACTGTGTAAGCTGGGACTCACCAAGTGGAGCTGCAAAACTCTGGGTAAGTGGGT
TGCCGGGC---AAGGAGAAGACTCTTCACCATGGTTATGAGATCCAAGACAAAGGTATGG
TTTTATTAGGAAAAGACCCTGAT------GATCCCTTGGGAATTTTT---TCT------A
GTGCCTATGTTGGATGGATTAGTCAACTTCATCTCTGGAACTATCTGCTTGAACCTGAAC
ATATCAAGTCATTGAGTCAATGTAATATG---CCAGTTGCTAGGGGGAATGTGCTAGCTT
GGGGAGAGACACCAATGGCAATTTCTGGGGGTGTTATTCTGGAGCCTGATAACAGCTGT-
-----------------------------------
>Homo_sapiens_NPTX1
AAGACAACCGCCCTGGAGACAAGTTCCAGCTCACATTCCCACTGCGGACCAACTATATGT
ATGCCAAGGTGAAGAAGAGCCTGCCAGAGATGTACGCCTTCACTGTCTGCATGTGGCTCA
AGTCC---AGCGCCACGCCAGGTGTGGGCACGCCCTTCTCCTACGCTGTGCCCGGCCAGG
CCAACGAGCTGGTCCTCATTGAG---------------TGGGGCAACAACCCCATGGAGA
TCCTCATCAATGAC---AAGGTGGCCAAGTTGCCTTTTGTCATCAATGATGGCAAGTGGC
ACCACATCTGTGTCACCTGGACCACCCGGGACGGGGTCTGGGAGGCCTACCAGGATGGCA
CGCAGGGTGGCAGTGGCGAGAACTTGGCGCCCTATCACCCCATCAAGCCCCAGGGCGTGC
TGGTGCTGGGCCAGGAGCAGGAC------ACTCTGGGTGGTGGGTTT---GATGCCACCC
AGGCATTTGTGGGTGAGCTGGCCCACTTCAACATCTGGGACCGCAAGCTGACCCCCGGGG
AGGTGTACAACCTGGCCACCTGCAGCACC---AAGGCTCTGTCCGGCAATGTCATCGCCT
GGGCTGAATCCCACATCGAGATCTACGGAGGGGCCACCAAGTGGACCTTCGAGGCCTGTC
GCCAGATCAAC------------------------
>Homo_sapiens_NPTX2
GCGCCTTTAAGTCACCAGATGCGTTCAAGGTGTCCCTCCCACTCCGCACAAACTACCTAT
ACGGCAAGATCAAGAAGACGCTGCCTGAGCTGTACGCCTTCACCATCTGCCTGTGGCTGC
GGTCC---AGCGCCTCACCAGGCATTGGCACCCCCTTCTCCTATGCGGTGCCAGGGCAGG
CCAACGAGATCGTGCTGATCGAG---------------TGGGGCAACAACCCCATCGAGC
TGCTCATCAACGAC---AAGGTTGCGCAGCTGCCCCTGTTTGTCAGTGACGGCAAGTGGC
ACCACATCTGTGTCACCTGGACGACACGGGATGGCATGTGGGAGGCATTCCAGGACGGAG
AGAAGCTGGGCACTGGGGAGAACCTGGCCCCCTGGCACCCCATCAAGCCCGGGGGCGTGC
TGATCCTTGGACAAGAGCAGGAC------ACCGTGGGGGGTAGGTTT---GATGCCACTC
AGGCATTTGTCGGGGAGCTCAGCCAGTTCAACATATGGGACCGCGTCCTTCGCGCACAAG
AAATTGTCAACATCGCCAACTGCTCCACA---AAC---ATGCCGGGCAACATCATCCCGT
GGGTGGACAATAACGTCGATGTGTTCGGAGGGGCCTCCAAGTGGCCCGTGGAGACGTGTG
AGGAGCGTCTCCTTGACTTG---------------
>Homo_sapiens_NPTXR
CAGCCTACAGTCCTCCAGATGCCTTCAAGATCAGCATCCCCATCCGTAACAACTACATGT
ACGCCCGCGTGCGGAAGGCTCTGCCCGAGCTCTACGCATTCACCGCCTGCATGTGGCTGC
GGTCCAGGTCCAGCGGCACCGGCCAGGGCACCCCCTTCTCCTACTCAGTGCCCGGGCAGG
CCAACGAGATTGTACTGCTAGAG---------------GCGGGCCATGAGCCCATGGAGC
TGCTGATCAACGAC---AAGGTGGCCCAGCTGCCCCTGAGCCTGAAGGACAATGGCTGGC
ACCACATCTGCATCGCCTGGACCACAAGGGATGGCCTATGGTCTGCCTACCAGGACGGGG
AGCTGCAGGGCTCCGGTGAGAACCTGGCTGCCTGGCACCCCATCAAGCCTCATGGGATCC
TTATCTTGGGCCAGGAGCAGGAT------ACCCTGGGTGGCCGGTTT---GATGCCACCC
AGGCCTTTGTCGGTGACATTGCCCAGTTTAACCTGTGGGACCACGCCCTGACACCAGCCC
AGGTCCTGGGCATTGCCAACTGCACTGCG---CCA---CTGCTGGGCAACGTCCTTCCCT
GGGAAGACAAGTTGGTGGAGGCCTTTGGGGGTGCAACAAAGGCTGCCTTCGATGTCTGCA
AGGGGAGGGCCAAGGCA------------------
>Homo_sapiens_APCS
ACACAGACCTCAGTGGGAAGGTGTTTGTATTTCCTAGAGAATCTGTTACTGATCATGTAA
ACTTGATCACACCGCTGGAGAAGCCT---CTACAGAACTTTACCTTGTGTTTTCGAGCCT
ATAGTGATCTCTCT------CGTGCCTACAGCCTCTTCTCCTACAATACCCAAGGCAGGG
ATAATGAGCTACTAGTTTATAAA---------------GAAAGAGTTGGAGAGTATAGTC
TATACATTGGAAGA---CACAAAGTTACATCCAAAGTTATCGAAAAGTTCCCGGCTCCAG
TGCACATCTGTGTGAGCTGGGAGTCCTCATCAGGTATTGCTGAATTTTGGATCAATGGGA
CACCTTTG---GTGAAAAAGGGTCTGCGACAGGGTTACTTTGTAGAAGCTCAGCCCAAGA
TTGTCCTGGGGCAGGAACAGGAT------TCCTATGGGGGCAAGTTT---GATAGGAGCC
AGTCCTTTGTGGGAGAGATTGGGGATTTGTACATGTGGGACTCTGTGCTGCCCCCAGAAA
ATATCCTG------TCTGCCTATCAGGGT---ACCCCTCTCCCTGCCAATATCCTGGACT
GGCAGGCTCTGAACTATGAAATCAGAGGATATGTCATCATCAAACCCTTGGTGTGGGTC-
-----------------------------------
>Homo_sapiens_CRP
AGACAGACATGTCGAGGAAGGCTTTTGTGTTTCCCAAAGAGTCGGATACTTCCTATGTAT
CCCTCAAAGCACCGTTAACGAAGCCT---CTCAAAGCCTTCACTGTGTGCCTCCACTTCT
ACACGGAACTGTCCTCGACCCGTGGGTACAGTATTTTCTCGTATGCCACCAAGAGACAAG
ACAATGAGATTCTCATATTTTGG---------------TCTAAGGATATAGGATACAGTT
TTACAGTGGGTGGG---TCTGAAATATTATTCGAGGTTCCTGAAGTCACAGTAGCTCCAG
TACACATTTGTACAAGCTGGGAGTCCGCCTCAGGGATCGTGGAGTTCTGGGTAGATGGGA
AGCCCAGG---GTGAGGAAGAGTCTGAAGAAGGGATACACTGTGGGGGCAGAAGCAAGCA
TCATCTTGGGGCAGGAGCAGGAT------TCCTTCGGTGGGAACTTT---GAAGGAAGCC
AGTCCCTGGTGGGAGACATTGGAAATGTGAACATGTGGGACTTTGTGCTGTCACCAGATG
AGATTAAC------ACCATCTATCTTGGC---GGGCCCTTCAGTCCTAATGTCCTGAACT
GGCGGGCACTGAAGTATGAAGTGCAAGGCGAAGTGTTCACCAAACCCCAGCTGTGGCCC-
-----------------------------------
>Homo_sapiens_PTX3
TGCCGGCAGGTTGTGAAACAGCTATTTTATTCCCAATGCGTTCCAAGAAGATTTTTGGAA
GCGTGCATCCAGTGAGACCAATGAGG---CTTGAGTCTTTTAGTGCCTGCATTTGGGTCA
AAGCC---ACAGATGTATTAAACAAAACCATCCTGTTTTCCTATGGCACAAAGAGGAATC
CATATGAAATCCAGCTGTATCTC---------------AGCTACCAATCCATAGTGTTTG
TGGTGGGTGGAGAGGAGAACAAACTGGTTGCTGAAGCCATGGTTTCCCTGGGAAGGTGGA
CCCACCTGTGCGGCACCTGGAATTCAGAGGAAGGGCTCACATCCTTGTGGGTAAATGGTG
AACTGGCGGCTACCACTGTTGAGATGGCCACAGGTCACATTGTTCCTGAGGGAGGAATCC
TGCAGATTGGCCAAGAAAAGAATGGCTGCTGTGTGGGTGGTGGCTTT---GATGAAACAT
TAGCCTTCTCTGGGAGACTCACAGGCTTCAATATCTGGGATAGTGTTCTTAGCAATGAAG
AGATAAGAGAGACCGGAGGAGCAGAGTCT---TGTCACATCCGGGGGAATATTGTTGGGT
GGGGAGTCACAGAGATCCAGCCACATGGAGGAGCTCAGTATGTTTCA-------------
-----------------------------------
